# Supplementary material for: Poly[bis­(N,N-dimethyl­acetamide)-1κO,2κO-bis­(μ4-thio­phene-2,5-di­car­boxyl­ato-1:2:1′:2′κ4 O 2:O 2′:O 5:O 5′)dizinc]
Source: Acta Crystallogr Sect E Struct Rep Online. 2011 Oct 5;67(Pt 11):m1488. doi: 10.1107/S160053681103981X (PMC3246922; doi:10.1107/S160053681103981X)
Supplement: Supplementary file 1 [file e-67-m1488-sup1.cif]

##############################################################################
#                                                                            #
# This CIF contains the data in a paper accepted for publication in          #
# Acta Crystallographica Section E. It conforms to the requirements of       #
# Notes for Authors for Acta Crystallographica Section E, and has been       #
# peer reviewed under the auspices of the IUCr Commission on Journals.       #
#                                                                            #
# Full details of the Crystallographic Information File format               #
# are given in the paper "The Crystallographic Information File (CIF):       #
# a New Standard Archive File for Crystallography" by S. R. Hall, F. H.      #
# Allen and I. D. Brown [Acta Cryst. (1991), A47, 655-685].                  #
#                                                                            #
# The current version of the core CIF dictionary is obtainable from          #
# ftp://ftp.iucr.org/pub/cif_core.dic.                                       #
#                                                                            #
# Software is freely available for graphical display of the structure(s)     #
# in this CIF. For information consult the CIF software page                 #
# http://www.iucr.org/resources/cif/software.                                #
#                                                                            #
# This file may be used for bona fide research purposes within the           #
# scientific community so long as proper attribution is given to the journal # 
# article from which it was obtained.                                        #
#                                                                            #
##############################################################################
data_global
_audit_creation_method     SHELXL-97
_journal_date_recd_electronic     2011-09-26
_journal_date_accepted     2011-09-28
_journal_name_full     'Acta Crystallographica, Section E'
_journal_year     2011
_journal_volume     67
_journal_issue     11
_journal_page_first     m1488
_journal_page_last     m1488
_journal_paper_category     QM
_journal_coeditor_code     XU5337
_publ_contact_author
;
     Dr. Seik Weng Ng
     Department of Chemistry
     University of Malaya
     50603 Kuala Lumpur
     Malaysia
;
_publ_contact_author_email     seikweng@um.edu.my
_publ_contact_author_fax     '03 7967 4193'
_publ_contact_author_phone     '03 7967 6778'
_publ_section_title
;\
Poly[bis(<i>N</i>,<i>N</i>-dimethylacetamide)-1\k<i>O</i>,2\k<i>O</i>-\
bis(\m~4~-thiophene-2,5-dicarboxylato-\
1:2:1':2'\k^4^<i>O</i>^2^:<i>O</i>^2'^:<i>O</i>^5^:<i>O</i>^5'^)dizinc]
;
loop_
    _publ_author_name
    _publ_author_address
    'Du, Ming-Ming'
;
Yankuang Guohong Chemical Co. Ltd
Zoucheng 273500
People's Republic of China
;
    'Ng, Seik Weng'
;
Department of Chemistry
University of Malaya
50603 Kuala Lumpur
Malaysia
and
Chemistry Department
Faculty of Science
King Abdulaziz University
PO Box 80203 Jeddah
Saudi Arabia
;
data_I
_audit_creation_method     SHELXL-97
_chemical_name_systematic
;
Poly[bis(<i>N</i>,<i>N</i>-dimethylacetamide)-1\k<i>O</i>,2\k<i>O</i>-
bis(\m~4~-thiophene-2,5-dicarboxylato-
1:2:1':2'\k^4^<i>O</i>^2^:<i>O</i>^2'^:<i>O</i>^5^:<i>O</i>^5'^)dizinc]
;
_chemical_name_common     ?
_chemical_formula_moiety     'C20 H22 N2 O10 S2 Zn2'
_chemical_formula_sum     'C20 H22 N2 O10 S2 Zn2'
_chemical_formula_iupac     '[Zn2 (C6 H2 O4 S)2 (C4 H9 N O)2]'
_chemical_formula_weight     645.26
_chemical_melting_point     ?
_symmetry_cell_setting     monoclinic
_symmetry_space_group_name_H-M     'P 21/n'
_symmetry_space_group_name_Hall     '-P 2yn'
loop_
    _symmetry_equiv_pos_as_xyz
    'x, y, z'
    'x+1/2, -y+1/2, z+1/2'
    '-x, -y, -z'
    '-x-1/2, y-1/2, -z-1/2'
_cell_length_a     8.4866(2)
_cell_length_b     14.8476(4)
_cell_length_c     10.1406(3)
_cell_angle_alpha     90.00
_cell_angle_beta     100.734(2)
_cell_angle_gamma     90.00
_cell_volume     1255.41(6)
_cell_formula_units_Z     2
_cell_measurement_reflns_used     3158
_cell_measurement_theta_min     2.44
_cell_measurement_theta_max     29.65
_cell_measurement_temperature     153(2)
_exptl_crystal_description     block
_exptl_crystal_colour     colorless
_exptl_crystal_size_max     0.20
_exptl_crystal_size_mid     0.20
_exptl_crystal_size_min     0.10
_exptl_crystal_density_diffrn     1.707
_exptl_crystal_density_meas     ?
_exptl_crystal_density_method     'not measured'
_exptl_crystal_F_000     656
_exptl_absorpt_coefficient_mu     2.133
_exptl_absorpt_correction_type     multi-scan
_exptl_absorpt_process_details     '(CrysAlis PRO; Agilent, 2010)'
_exptl_absorpt_correction_T_min     0.6749
_exptl_absorpt_correction_T_max     0.8150
_diffrn_ambient_temperature     153(2)
_diffrn_radiation_type     MoK\a
_diffrn_radiation_wavelength     0.71073
_diffrn_radiation_source     'Enhance (Mo) X-ray Source'
_diffrn_radiation_monochromator     graphite
_diffrn_measurement_device_type     'Gemini S Ultra'
_diffrn_measurement_method     \w
_diffrn_detector_area_resol_mean     16.1903
_diffrn_reflns_number     7660
_diffrn_reflns_av_R_equivalents     0.0293
_diffrn_reflns_av_sigmaI/netI     0.0541
_diffrn_reflns_theta_min     2.46
_diffrn_reflns_theta_max     27.50
_diffrn_reflns_theta_full     27.50
_diffrn_measured_fraction_theta_max     0.986
_diffrn_measured_fraction_theta_full     0.986
_diffrn_reflns_limit_h_min     -10
_diffrn_reflns_limit_h_max     11
_diffrn_reflns_limit_k_min     -19
_diffrn_reflns_limit_k_max     17
_diffrn_reflns_limit_l_min     -13
_diffrn_reflns_limit_l_max     13
_diffrn_standards_number     0
_diffrn_standards_interval_count     0
_diffrn_standards_interval_time     0
_diffrn_standards_decay_%     0
_reflns_number_total     2841
_reflns_number_gt     1990
_reflns_threshold_expression     I>2\s(I)
_refine_ls_structure_factor_coef     Fsqd
_refine_ls_matrix_type     full
_refine_ls_R_factor_all     0.0529
_refine_ls_R_factor_gt     0.0339
_refine_ls_wR_factor_gt     0.0823
_refine_ls_wR_factor_ref     0.0886
_refine_ls_goodness_of_fit_ref     0.934
_refine_ls_restrained_S_all     0.942
_refine_ls_number_reflns     2841
_refine_ls_number_parameters     182
_refine_ls_number_restraints     5
_refine_ls_hydrogen_treatment     constr
_refine_ls_weighting_scheme     calc
_refine_ls_weighting_details
                 'calc w=1/[\s^2^(Fo^2^)+(0.0535P)^2^] where P=(Fo^2^+2Fc^2^)/3'
_atom_sites_solution_hydrogens     geom
_atom_sites_solution_primary     direct
_atom_sites_solution_secondary     difmap
_refine_ls_shift/su_max     0.001
_refine_ls_shift/su_mean     0.001
_refine_diff_density_max     1.132
_refine_diff_density_min     -0.549
_refine_ls_extinction_method     none
_refine_ls_extinction_coef     ?
loop_
    _atom_type_symbol
    _atom_type_description
    _atom_type_scat_dispersion_real
    _atom_type_scat_dispersion_imag
    _atom_type_scat_source
    'C' 'C' 0.0033 0.0016
                         'International Tables Vol C Tables 4.2.6.8 and 6.1.1.4'
    'H' 'H' 0.0000 0.0000
                         'International Tables Vol C Tables 4.2.6.8 and 6.1.1.4'
    'N' 'N' 0.0061 0.0033
                         'International Tables Vol C Tables 4.2.6.8 and 6.1.1.4'
    'O' 'O' 0.0106 0.0060
                         'International Tables Vol C Tables 4.2.6.8 and 6.1.1.4'
    'S' 'S' 0.1246 0.1234
                         'International Tables Vol C Tables 4.2.6.8 and 6.1.1.4'
    'Zn' 'Zn' 0.2839 1.4301
                         'International Tables Vol C Tables 4.2.6.8 and 6.1.1.4'
_computing_data_collection     'CrysAlis PRO (Agilent, 2010)'
_computing_cell_refinement     'CrysAlis PRO (Agilent, 2010)'
_computing_data_reduction     'CrysAlis PRO (Agilent, 2010)'
_computing_structure_solution     'SHELXS97 (Sheldrick, 2008)'
_computing_structure_refinement     'SHELXL97 (Sheldrick, 2008)'
_computing_molecular_graphics     'X-SEED (Barbour, 2001)'
_computing_publication_material     'publCIF (Westrip, 2010)'
loop_
    _atom_site_type_symbol
    _atom_site_label
    _atom_site_fract_x
    _atom_site_fract_y
    _atom_site_fract_z
    _atom_site_U_iso_or_equiv
    _atom_site_adp_type
    _atom_site_calc_flag
    _atom_site_refinement_flags
    _atom_site_occupancy
    _atom_site_symmetry_multiplicity
    _atom_site_disorder_assembly
    _atom_site_disorder_group
    Zn Zn1 0.64210(4) 0.53115(2) 0.60386(3) 0.02026(12) Uani d . 1 1 . .
    S S1 0.70730(9) 0.23894(5) 0.23932(7) 0.02835(19) Uani d . 1 1 . .
    O O1 0.7270(3) 0.42738(18) 0.5087(2) 0.0482(7) Uani d . 1 1 . .
    O O2 0.5233(3) 0.38003(16) 0.3549(2) 0.0392(6) Uani d . 1 1 . .
    O O3 1.0411(4) 0.06503(19) 0.2061(2) 0.0544(8) Uani d . 1 1 . .
    O O4 0.8306(3) 0.10976(17) 0.0555(2) 0.0432(6) Uani d . 1 1 . .
    O O5 0.8383(3) 0.55742(18) 0.7354(2) 0.0428(6) Uani d D 1 1 . .
    N N1 1.0425(3) 0.5890(2) 0.8985(3) 0.0387(7) Uani d D 1 1 . .
    C C1 0.6643(4) 0.3774(2) 0.4147(3) 0.0262(7) Uani d . 1 1 . .
    C C2 0.7708(4) 0.3090(2) 0.3709(3) 0.0284(7) Uani d . 1 1 . .
    C C3 0.9309(5) 0.2970(3) 0.4216(4) 0.0507(10) Uani d . 1 1 . .
    H H3 0.9908 0.3328 0.4909 0.061 Uiso calc R 1 1 . .
    C C4 0.9958(5) 0.2253(3) 0.3589(4) 0.0550(12) Uani d . 1 1 . .
    H H4 1.1043 0.2064 0.3830 0.066 Uiso calc R 1 1 . .
    C C5 0.8871(4) 0.1853(2) 0.2597(3) 0.0312(7) Uani d . 1 1 . .
    C C6 0.9207(4) 0.1141(2) 0.1669(3) 0.0299(7) Uani d . 1 1 . .
    C C7 0.8881(5) 0.6019(3) 0.8283(4) 0.0298(11) Uani d PD 0.720(10)
                                                                    1 A 1
    C C8 0.7793(6) 0.6729(4) 0.8697(5) 0.0425(13) Uani d PD 0.720(10)
                                                                    1 A 1
    H H8A 0.6843 0.6800 0.7990 0.064 Uiso calc PR 0.720(10)
                                                          1 A 1
    H H8B 0.8368 0.7303 0.8839 0.064 Uiso calc PR 0.720(10)
                                                          1 A 1
    H H8C 0.7461 0.6544 0.9532 0.064 Uiso calc PR 0.720(10)
                                                          1 A 1
    C C9 1.0963(7) 0.6473(4) 1.0207(5) 0.0471(14) Uani d PD 0.720(10)
                                                                    1 A 1
    H H9A 1.1523 0.7004 0.9953 0.071 Uiso calc PR 0.720(10)
                                                          1 A 1
    H H9B 1.1691 0.6128 1.0887 0.071 Uiso calc PR 0.720(10)
                                                          1 A 1
    H H9C 1.0027 0.6663 1.0573 0.071 Uiso calc PR 0.720(10)
                                                          1 A 1
    C C10 1.1457(6) 0.5301(4) 0.8593(6) 0.0488(14) Uani d PD 0.720(10)
                                                                     1 A 1
    H H10A 1.2457 0.5612 0.8526 0.073 Uiso calc PR 0.720(10)
                                                           1 A 1
    H H10B 1.0980 0.5049 0.7716 0.073 Uiso calc PR 0.720(10)
                                                           1 A 1
    H H10C 1.1683 0.4813 0.9253 0.073 Uiso calc PR 0.720(10)
                                                           1 A 1
    C C7' 0.9677(10) 0.5478(7) 0.7833(9) 0.0298(11) Uani d PD 0.28 1 A 2
    C C8' 1.0369(16) 0.4825(8) 0.6974(13) 0.0425(13) Uani d PD 0.28 1 A 2
    H H8'1 0.9955 0.4220 0.7093 0.064 Uiso calc PR 0.279(6) 1 A 2
    H H8'2 1.1541 0.4823 0.7234 0.064 Uiso calc PR 0.279(6) 1 A 2
    H H8'3 1.0065 0.5004 0.6030 0.064 Uiso calc PR 0.279(6) 1 A 2
    C C9' 1.2159(12) 0.5540(10) 0.9429(15) 0.0471(14) Uani d PD 0.28 1 A 2
    H H9'1 1.2414 0.5502 1.0411 0.071 Uiso calc PR 0.279(6) 1 A 2
    H H9'2 1.2907 0.5955 0.9114 0.071 Uiso calc PR 0.279(6) 1 A 2
    H H9'3 1.2254 0.4941 0.9044 0.071 Uiso calc PR 0.279(6) 1 A 2
    C C10' 0.9967(18) 0.6518(8) 0.9728(14) 0.0488(14) Uani d PD 0.28 1 A 2
    H H10D 1.0135 0.6314 1.0663 0.073 Uiso calc PR 0.279(6) 1 A 2
    H H10E 0.8827 0.6648 0.9412 0.073 Uiso calc PR 0.279(6) 1 A 2
    H H10F 1.0597 0.7066 0.9669 0.073 Uiso calc PR 0.279(6) 1 A 2
loop_
    _atom_site_aniso_label
    _atom_site_aniso_U_11
    _atom_site_aniso_U_22
    _atom_site_aniso_U_33
    _atom_site_aniso_U_12
    _atom_site_aniso_U_13
    _atom_site_aniso_U_23
    Zn1 0.02204(18) 0.01473(18) 0.02585(19) -0.00035(14) 0.00927(13) 0.00035(14)
    S1 0.0292(4) 0.0271(4) 0.0297(4) 0.0037(3) 0.0078(3) -0.0091(3)
    O1 0.0437(16) 0.0457(16) 0.0504(15) 0.0201(12) -0.0037(12) -0.0284(13)
    O2 0.0275(13) 0.0387(14) 0.0508(14) 0.0083(10) 0.0055(10) -0.0228(12)
    O3 0.071(2) 0.0465(16) 0.0451(15) 0.0326(15) 0.0095(13) -0.0162(13)
    O4 0.0420(15) 0.0471(16) 0.0420(14) 0.0071(12) 0.0123(11) -0.0218(12)
    O5 0.0324(14) 0.0489(16) 0.0444(14) -0.0157(12) -0.0001(11) 0.0031(13)
    N1 0.0342(17) 0.0409(18) 0.0382(16) -0.0090(14) -0.0002(13) 0.0064(14)
    C1 0.0343(18) 0.0199(16) 0.0261(16) 0.0037(13) 0.0102(13) 0.0001(13)
    C2 0.0320(18) 0.0264(17) 0.0258(15) 0.0058(13) 0.0030(13) -0.0080(13)
    C3 0.052(3) 0.052(2) 0.043(2) 0.018(2) -0.0052(17) -0.0188(19)
    C4 0.043(2) 0.059(3) 0.056(2) 0.025(2) -0.0071(19) -0.021(2)
    C5 0.0386(19) 0.0244(17) 0.0318(16) 0.0068(14) 0.0094(13) -0.0052(14)
    C6 0.0369(19) 0.0190(17) 0.0393(19) 0.0001(14) 0.0215(15) -0.0049(14)
    C7 0.031(2) 0.025(2) 0.036(2) -0.0063(17) 0.0121(18) 0.0012(18)
    C8 0.036(3) 0.044(3) 0.047(3) 0.003(2) 0.007(2) -0.016(2)
    C9 0.040(3) 0.057(4) 0.042(3) -0.010(2) 0.002(2) 0.006(2)
    C10 0.036(3) 0.052(3) 0.059(3) -0.003(2) 0.010(2) 0.012(3)
    C7' 0.031(2) 0.025(2) 0.036(2) -0.0063(17) 0.0121(18) 0.0012(18)
    C8' 0.036(3) 0.044(3) 0.047(3) 0.003(2) 0.007(2) -0.016(2)
    C9' 0.040(3) 0.057(4) 0.042(3) -0.010(2) 0.002(2) 0.006(2)
    C10' 0.036(3) 0.052(3) 0.059(3) -0.003(2) 0.010(2) 0.012(3)
loop_
    _geom_bond_atom_site_label_1
    _geom_bond_atom_site_label_2
    _geom_bond_site_symmetry_2
    _geom_bond_distance
    _geom_bond_publ_flag
    Zn1 O5 . 1.969(2) ?
    Zn1 O1 . 2.021(2) ?
    Zn1 O2 3_666 2.026(2) ?
    Zn1 O4 4_766 2.041(2) ?
    Zn1 O3 2_455 2.044(2) ?
    Zn1 Zn1 3_666 3.0360(6) ?
    S1 C2 . 1.699(3) ?
    S1 C5 . 1.699(3) ?
    O1 C1 . 1.246(4) ?
    O2 C1 . 1.237(4) ?
    O2 Zn1 3_666 2.026(2) ?
    O3 C6 . 1.257(4) ?
    O3 Zn1 2_554 2.044(2) ?
    O4 C6 . 1.242(4) ?
    O4 Zn1 4_756 2.041(2) ?
    O5 C7' . 1.125(8) ?
    O5 C7 . 1.164(4) ?
    N1 C10' . 1.303(10) ?
    N1 C10 . 1.349(6) ?
    N1 C7' . 1.366(8) ?
    N1 C7 . 1.383(5) ?
    N1 C9 . 1.510(5) ?
    N1 C9' . 1.547(9) ?
    C1 C2 . 1.481(4) ?
    C2 C3 . 1.372(5) ?
    C3 C4 . 1.404(5) ?
    C3 H3 . 0.9500 ?
    C4 C5 . 1.367(5) ?
    C4 H4 . 0.9500 ?
    C5 C6 . 1.479(4) ?
    C7 C8 . 1.511(6) ?
    C8 H8A . 0.9800 ?
    C8 H8B . 0.9800 ?
    C8 H8C . 0.9800 ?
    C9 H9A . 0.9800 ?
    C9 H9B . 0.9800 ?
    C9 H9C . 0.9800 ?
    C10 H10A . 0.9800 ?
    C10 H10B . 0.9800 ?
    C10 H10C . 0.9800 ?
    C7' C8' . 1.495(10) ?
    C8' H8'1 . 0.9800 ?
    C8' H8'2 . 0.9800 ?
    C8' H8'3 . 0.9800 ?
    C9' H9'1 . 0.9800 ?
    C9' H9'2 . 0.9800 ?
    C9' H9'3 . 0.9800 ?
    C10' H10D . 0.9800 ?
    C10' H10E . 0.9800 ?
    C10' H10F . 0.9800 ?
loop_
    _geom_angle_atom_site_label_1
    _geom_angle_atom_site_label_2
    _geom_angle_atom_site_label_3
    _geom_angle_site_symmetry_1
    _geom_angle_site_symmetry_3
    _geom_angle
    _geom_angle_publ_flag
    O5 Zn1 O1 . . 98.22(11) ?
    O5 Zn1 O2 . 3_666 105.20(10) ?
    O1 Zn1 O2 . 3_666 156.55(10) ?
    O5 Zn1 O4 . 4_766 102.52(10) ?
    O1 Zn1 O4 . 4_766 87.40(12) ?
    O2 Zn1 O4 3_666 4_766 88.65(11) ?
    O5 Zn1 O3 . 2_455 100.14(10) ?
    O1 Zn1 O3 . 2_455 85.99(13) ?
    O2 Zn1 O3 3_666 2_455 88.75(12) ?
    O4 Zn1 O3 4_766 2_455 157.07(10) ?
    O5 Zn1 Zn1 . 3_666 173.08(8) ?
    O1 Zn1 Zn1 . 3_666 75.18(7) ?
    O2 Zn1 Zn1 3_666 3_666 81.37(6) ?
    O4 Zn1 Zn1 4_766 3_666 79.50(7) ?
    O3 Zn1 Zn1 2_455 3_666 77.59(7) ?
    C2 S1 C5 . . 92.59(15) ?
    C1 O1 Zn1 . . 132.8(2) ?
    C1 O2 Zn1 . 3_666 124.3(2) ?
    C6 O3 Zn1 . 2_554 129.6(2) ?
    C6 O4 Zn1 . 4_756 127.4(2) ?
    C7' O5 C7 . . 62.9(5) ?
    C7' O5 Zn1 . . 154.4(5) ?
    C7 O5 Zn1 . . 142.7(3) ?
    C10' N1 C10 . . 156.1(8) ?
    C10' N1 C7' . . 132.4(8) ?
    C10 N1 C7' . . 71.4(5) ?
    C10' N1 C7 . . 81.0(7) ?
    C10 N1 C7 . . 122.9(4) ?
    C10 N1 C9 . . 119.9(4) ?
    C7 N1 C9 . . 117.1(4) ?
    C10' N1 C9' . . 116.2(9) ?
    C7' N1 C9' . . 111.3(7) ?
    O2 C1 O1 . . 126.3(3) ?
    O2 C1 C2 . . 117.6(3) ?
    O1 C1 C2 . . 116.1(3) ?
    C3 C2 C1 . . 126.5(3) ?
    C3 C2 S1 . . 111.2(2) ?
    C1 C2 S1 . . 122.2(2) ?
    C2 C3 C4 . . 111.9(3) ?
    C2 C3 H3 . . 124.0 ?
    C4 C3 H3 . . 124.0 ?
    C5 C4 C3 . . 113.3(3) ?
    C5 C4 H4 . . 123.4 ?
    C3 C4 H4 . . 123.4 ?
    C4 C5 C6 . . 126.5(3) ?
    C4 C5 S1 . . 110.7(2) ?
    C6 C5 S1 . . 122.2(2) ?
    O4 C6 O3 . . 125.8(3) ?
    O4 C6 C5 . . 117.2(3) ?
    O3 C6 C5 . . 117.0(3) ?
    O5 C7 N1 . . 120.3(4) ?
    O5 C7 C8 . . 118.2(4) ?
    N1 C7 C8 . . 121.5(4) ?
    N1 C9 H9A . . 109.5 ?
    N1 C9 H9B . . 109.5 ?
    N1 C9 H9C . . 109.5 ?
    N1 C10 H10A . . 109.5 ?
    N1 C10 H10B . . 109.5 ?
    N1 C10 H10C . . 109.5 ?
    O5 C7' N1 . . 125.0(7) ?
    O5 C7' C8' . . 106.8(7) ?
    N1 C7' C8' . . 128.2(8) ?
    C7' C8' H8'1 . . 109.5 ?
    C7' C8' H8'2 . . 109.5 ?
    H8'1 C8' H8'2 . . 109.5 ?
    C7' C8' H8'3 . . 109.5 ?
    H8'1 C8' H8'3 . . 109.5 ?
    H8'2 C8' H8'3 . . 109.5 ?
    N1 C9' H9'1 . . 109.5 ?
    N1 C9' H9'2 . . 109.5 ?
    H9'1 C9' H9'2 . . 109.5 ?
    N1 C9' H9'3 . . 109.5 ?
    H9'1 C9' H9'3 . . 109.5 ?
    H9'2 C9' H9'3 . . 109.5 ?
    N1 C10' H10D . . 109.5 ?
    N1 C10' H10E . . 109.5 ?
    H10D C10' H10E . . 109.5 ?
    N1 C10' H10F . . 109.5 ?
    H10D C10' H10F . . 109.5 ?
    H10E C10' H10F . . 109.5 ?
loop_
    _geom_torsion_atom_site_label_1
    _geom_torsion_atom_site_label_2
    _geom_torsion_atom_site_label_3
    _geom_torsion_atom_site_label_4
    _geom_torsion_site_symmetry_1
    _geom_torsion_site_symmetry_2
    _geom_torsion_site_symmetry_3
    _geom_torsion_site_symmetry_4
    _geom_torsion
    _geom_torsion_publ_flag
    O5 Zn1 O1 C1 . . . . 178.6(3) ?
    O2 Zn1 O1 C1 3_666 . . . 1.5(5) ?
    O4 Zn1 O1 C1 4_766 . . . -79.1(3) ?
    O3 Zn1 O1 C1 2_455 . . . 78.9(3) ?
    O1 Zn1 O5 C7' . . . . 2.8(14) ?
    O2 Zn1 O5 C7' 3_666 . . . -178.3(14) ?
    O4 Zn1 O5 C7' 4_766 . . . -86.3(14) ?
    O3 Zn1 O5 C7' 2_455 . . . 90.2(14) ?
    O1 Zn1 O5 C7 . . . . -174.5(4) ?
    O2 Zn1 O5 C7 3_666 . . . 4.3(5) ?
    O4 Zn1 O5 C7 4_766 . . . 96.3(4) ?
    O3 Zn1 O5 C7 2_455 . . . -87.2(5) ?
    Zn1 O2 C1 O1 3_666 . . . 0.4(5) ?
    Zn1 O2 C1 C2 3_666 . . . -179.1(2) ?
    Zn1 O1 C1 O2 . . . . -1.0(5) ?
    Zn1 O1 C1 C2 . . . . 178.6(2) ?
    O2 C1 C2 C3 . . . . 178.1(4) ?
    O1 C1 C2 C3 . . . . -1.4(5) ?
    O2 C1 C2 S1 . . . . 2.6(4) ?
    O1 C1 C2 S1 . . . . -176.9(3) ?
    C5 S1 C2 C3 . . . . 5.4(3) ?
    C5 S1 C2 C1 . . . . -178.5(3) ?
    C1 C2 C3 C4 . . . . 179.1(4) ?
    S1 C2 C3 C4 . . . . -5.0(5) ?
    C2 C3 C4 C5 . . . . 1.7(6) ?
    C3 C4 C5 C6 . . . . 174.0(4) ?
    C3 C4 C5 S1 . . . . 2.4(5) ?
    C2 S1 C5 C4 . . . . -4.4(3) ?
    C2 S1 C5 C6 . . . . -176.4(3) ?
    Zn1 O4 C6 O3 4_756 . . . -5.8(5) ?
    Zn1 O4 C6 C5 4_756 . . . 171.8(2) ?
    Zn1 O3 C6 O4 2_554 . . . 4.4(6) ?
    Zn1 O3 C6 C5 2_554 . . . -173.1(2) ?
    C4 C5 C6 O4 . . . . -152.9(4) ?
    S1 C5 C6 O4 . . . . 17.8(4) ?
    C4 C5 C6 O3 . . . . 24.9(5) ?
    S1 C5 C6 O3 . . . . -164.4(3) ?
    C7' O5 C7 N1 . . . . -5.0(7) ?
    Zn1 O5 C7 N1 . . . . 173.8(3) ?
    C7' O5 C7 C8 . . . . 175.6(8) ?
    Zn1 O5 C7 C8 . . . . -5.7(7) ?
    C10' N1 C7 O5 . . . . -176.9(7) ?
    C10 N1 C7 O5 . . . . 4.7(6) ?
    C7' N1 C7 O5 . . . . 4.7(6) ?
    C9 N1 C7 O5 . . . . -177.9(4) ?
    C9' N1 C7 O5 . . . . 4(2) ?
    C10' N1 C7 C8 . . . . 2.5(8) ?
    C10 N1 C7 C8 . . . . -175.9(5) ?
    C7' N1 C7 C8 . . . . -175.9(8) ?
    C9 N1 C7 C8 . . . . 1.5(6) ?
    C9' N1 C7 C8 . . . . -176(2) ?
    C7 O5 C7' N1 . . . . 5.3(7) ?
    Zn1 O5 C7' N1 . . . . -172.9(4) ?
    C7 O5 C7' C8' . . . . -174.9(11) ?
    Zn1 O5 C7' C8' . . . . 7(2) ?
    C10' N1 C7' O5 . . . . -7.2(17) ?
    C10 N1 C7' O5 . . . . 175.0(12) ?
    C7 N1 C7' O5 . . . . -5.1(7) ?
    C9 N1 C7' O5 . . . . -16(4) ?
    C9' N1 C7' O5 . . . . 174.8(10) ?
    C10' N1 C7' C8' . . . . 173.1(12) ?
    C10 N1 C7' C8' . . . . -4.8(11) ?
    C7 N1 C7' C8' . . . . 175.2(15) ?
    C9 N1 C7' C8' . . . . 164(2) ?
    C9' N1 C7' C8' . . . . -5.0(14) ?
