# Supplementary material for: Poly[bis­(N,N-dimethyl­acetamide)-1κO,2κO-bis­(μ4-thio­phene-2,5-di­car­boxyl­ato-1:2:1′:2′κ4 O 2:O 2′:O 5:O 5′)dizinc]
Source: Acta Crystallogr Sect E Struct Rep Online. 2011 Oct 5;67(Pt 11):m1488. doi: 10.1107/S160053681103981X (PMC3246922; doi:10.1107/S160053681103981X)
Supplement: Supplementary file 2 [file e-67-m1488-Isup2.hkl]

# 
# h,k,l, Fc-squared, Fo-squared, sigma(Fo-squared) and status flag 
# 
data_I
_shelx_title '  P21/n' 
_shelx_refln_list_code          4 
_shelx_F_calc_maximum      219.06 
_exptl_crystal_F_000       656.00 
_reflns_d_resolution_high  0.7697 
 
loop_ 
 _symmetry_equiv_pos_as_xyz 
 'x, y, z' 
 'x+1/2, -y+1/2, z+1/2' 
 '-x, -y, -z' 
 '-x-1/2, y-1/2, -z-1/2' 
 
_cell_length_a     8.4866 
_cell_length_b    14.8476 
_cell_length_c    10.1406 
_cell_angle_alpha  90.000 
_cell_angle_beta  100.734 
_cell_angle_gamma  90.000 
 
_shelx_F_squared_multiplier     1.000 
 
loop_ 
 _refln_index_h 
 _refln_index_k 
 _refln_index_l 
 _refln_F_squared_calc 
 _refln_F_squared_meas 
 _refln_F_squared_sigma 
 _refln_observed_status 
   2   0   0     1422.10     1673.60     39.73 o 
   6   0   0     2485.07     2431.83     82.17 o 
   8   0   0      418.04      344.86     35.88 o 
  10   0   0      286.76      328.37     53.23 o 
   1   1   0     4585.24     5407.39     62.61 o 
   2   1   0      600.66      755.00     24.47 o 
   4   1   0     1816.31     2042.44     61.36 o 
   6   1   0     1544.44     1584.53     57.07 o 
   7   1   0     2233.53     2187.24     47.35 o 
   8   1   0      146.82      155.95     23.05 o 
   9   1   0       34.49       34.60     29.25 o 
  10   1   0       32.45       28.06     34.25 o 
   1   2   0     1033.73     1178.83     11.59 o 
   2   2   0       98.48      157.40      9.20 o 
   3   2   0      162.05      245.61     22.66 o 
   4   2   0     8118.01     7519.46    110.58 o 
   6   2   0     1921.02     2009.95     54.87 o 
   7   2   0       75.09       92.85     23.17 o 
   8   2   0      792.79      855.54     31.41 o 
   9   2   0        6.68        0.09     22.09 o 
  10   2   0     1551.38     1666.21     57.40 o 
   1   3   0      723.45      555.08     35.19 o 
   2   3   0     2574.19     2296.73     26.38 o 
   3   3   0     2582.07     2715.42     23.09 o 
   4   3   0     2120.27     2178.82     44.58 o 
   6   3   0      128.86      125.27     21.31 o 
   7   3   0      320.30      346.65     33.81 o 
   8   3   0        2.07       -9.17     26.73 o 
   9   3   0       21.44       18.56     31.54 o 
  10   3   0       30.78       12.54     15.59 o 
   0   4   0     1048.09      991.63     21.95 o 
   1   4   0     1189.23     1080.02     17.39 o 
   2   4   0     3358.34     3764.65     44.35 o 
   3   4   0     1773.42     1623.46     14.71 o 
   4   4   0      994.61     1005.44     32.65 o 
   5   4   0     4976.25     5068.01     92.90 o 
   6   4   0      468.02      493.07     20.94 o 
   7   4   0        7.90        0.35     23.75 o 
   8   4   0      237.20      261.68     22.18 o 
   9   4   0      370.02      401.68     33.21 o 
  10   4   0       69.12       70.54     39.51 o 
   1   5   0       36.55       30.91     15.23 o 
   2   5   0      605.06      563.01     15.23 o 
   3   5   0      181.65      161.85      7.04 o 
   4   5   0        6.38        9.62      9.93 o 
   5   5   0     1394.09     1486.50     31.84 o 
   6   5   0     3438.54     3704.06     44.76 o 
   7   5   0     1844.55     1835.76     36.73 o 
   8   5   0     1460.98     1513.94     51.95 o 
   9   5   0        0.51       23.47     35.70 o 
  10   5   0       50.84       37.73     42.40 o 
   0   6   0     2148.44     2711.77     41.09 o 
   1   6   0     4092.72     4110.46     51.60 o 
   2   6   0      114.97      135.06     16.12 o 
   3   6   0     1047.06     1175.11     13.16 o 
   4   6   0     2196.34     2179.55     19.99 o 
   5   6   0     4356.93     4266.08     41.75 o 
   6   6   0       21.32       11.49     16.71 o 
   7   6   0      205.22      230.36     27.57 o 
   8   6   0      561.04      499.61     30.13 o 
   9   6   0      848.05      803.45     45.12 o 
  10   6   0      186.28      208.32     45.56 o 
   1   7   0      296.38      327.61      8.69 o 
   2   7   0     9654.97     9203.68    121.34 o 
   3   7   0     1452.68     1466.52     31.05 o 
   4   7   0     2086.88     2086.68     52.79 o 
   5   7   0       62.43       44.61     25.69 o 
   6   7   0      746.39      717.76     38.68 o 
   7   7   0       10.69       -1.23     22.97 o 
   8   7   0      125.26      120.03     31.41 o 
   9   7   0       61.13       55.79     35.86 o 
  10   7   0      458.79      415.98     42.81 o 
   0   8   0       23.19       23.70     11.76 o 
   1   8   0     2514.56     2572.53     26.24 o 
   3   8   0     1446.46     1518.68     29.12 o 
   4   8   0        3.32        5.67     14.17 o 
   5   8   0     1445.20     1381.97     48.48 o 
   6   8   0      244.19      266.68     30.14 o 
   7   8   0        1.96       17.04     26.78 o 
   8   8   0       45.39        9.38     13.61 o 
   9   8   0     1314.46     1378.84     47.51 o 
   1   9   0       75.34       56.29      7.56 o 
   2   9   0     2684.54     2668.52     78.33 o 
   3   9   0       78.65       66.69     14.83 o 
   4   9   0      271.96      285.83     19.23 o 
   5   9   0       61.34       91.76     25.53 o 
   6   9   0     3132.36     3427.75     63.78 o 
   7   9   0       31.78        7.67     15.46 o 
   8   9   0      663.99      673.00     39.82 o 
   9   9   0       59.83       60.21     48.92 o 
   0  10   0      756.58      875.16     29.23 o 
   1  10   0     4624.67     4507.96     39.85 o 
   2  10   0      629.45      630.10     31.38 o 
   3  10   0      177.74      149.10     19.60 o 
   4  10   0       29.39       45.46     18.36 o 
   5  10   0      565.76      617.17     31.89 o 
   6  10   0      312.98      345.20     31.24 o 
   7  10   0        2.30        0.13     20.90 o 
   8  10   0       60.67       58.05     39.41 o 
   9  10   0      250.28      176.38     46.92 o 
   1  11   0      671.65      703.39     25.73 o 
   2  11   0     5597.09     5576.60     98.66 o 
   3  11   0        8.48       16.57     18.53 o 
   4  11   0     1059.18     1063.50     45.96 o 
   5  11   0       45.96       38.93     24.39 o 
   6  11   0       61.88       30.18     30.91 o 
   7  11   0      740.81      765.21     36.62 o 
   8  11   0       61.76       60.72     44.35 o 
   0  12   0     1648.51     1773.10     51.26 o 
   1  12   0      626.21      596.07     25.73 o 
   2  12   0      119.84      111.01     26.25 o 
   3  12   0     1335.28     1296.92     46.55 o 
   4  12   0     1772.25     1714.48     56.02 o 
   5  12   0      824.42      702.08     36.37 o 
   6  12   0      595.94      610.66     37.64 o 
   7  12   0      168.06      182.09     39.24 o 
   8  12   0      313.18      319.03     47.10 o 
   1  13   0     1806.89     1709.88     39.04 o 
   2  13   0      927.45     1051.68     42.97 o 
   3  13   0     2222.69     2302.15     61.60 o 
   4  13   0       32.54       29.54     36.18 o 
   5  13   0        1.22       -2.85     29.67 o 
   6  13   0      459.99      476.32     44.83 o 
   7  13   0      359.91      345.83     43.17 o 
   8  13   0      662.80      610.48     80.99 o 
   0  14   0     4147.03     4607.81    104.37 o 
   1  14   0     1016.58     1068.75     28.86 o 
   2  14   0      388.37      363.03     44.88 o 
   3  14   0      106.83      121.69     35.43 o 
   4  14   0     1335.37     1358.56     54.83 o 
   5  14   0       46.19       43.48     41.57 o 
   6  14   0      347.99      361.99     50.36 o 
   7  14   0       10.46       20.31     62.89 o 
   1  15   0      300.81      347.32     28.05 o 
   2  15   0      132.14      110.41     29.41 o 
   3  15   0      710.24      647.46     42.98 o 
   4  15   0       49.96       48.02     44.35 o 
   5  15   0      305.02      321.84     49.78 o 
   6  15   0        8.87       -5.74     34.41 o 
   0  16   0      334.90      346.18     52.38 o 
   1  16   0      665.17      657.49     51.36 o 
   2  16   0        7.53       14.87     61.12 o 
   3  16   0        5.55        1.32     11.11 o 
   4  16   0     1233.13     1184.67     57.90 o 
   5  16   0       16.50       28.29     56.44 o 
   6  16   0      260.67      301.80     66.63 o 
   1  17   0       85.79       74.51     42.58 o 
   2  17   0       67.70       49.37     46.65 o 
   3  17   0     1659.99     1796.70     69.93 o 
   4  17   0       45.32       39.56     44.41 o 
   5  17   0       21.10       24.55     62.44 o 
   0  18   0      812.72      783.49     80.34 o 
   1  18   0        5.34        7.46     72.61 o 
   2  18   0      148.81      114.53     52.38 o 
   3  18   0       80.16       95.86     56.44 o 
   1  19   0      264.19      195.28     94.85 o 
  -9   0   1      461.63      441.79     67.84 o 
  -7   0   1     1271.45     1246.06     67.78 o 
  -1   0   1    12725.58    13106.89    213.80 o 
   1   0   1    26026.45    25830.24    240.57 o 
   3   0   1    17662.46    16771.06     92.64 o 
   7   0   1     2148.09     2094.63     56.68 o 
   9   0   1     1081.11     1041.53     52.82 o 
 -10   1   1      115.69       61.59     36.86 o 
  -9   1   1       11.23       12.49     43.62 o 
  -8   1   1     1244.80     1246.17     57.96 o 
  -7   1   1       96.61      108.70     31.51 o 
  -6   1   1      279.21      273.53     30.44 o 
  -2   1   1      113.08      169.77     23.27 o 
  -1   1   1     1343.05     1137.21     12.69 o 
   0   1   1    15979.74    16050.49    220.12 o 
   1   1   1     2786.43     3032.83     14.02 o 
   2   1   1     4997.54     4997.76     35.05 o 
   3   1   1       13.25       14.83      7.78 o 
   4   1   1     1718.22     1762.69     26.38 o 
   5   1   1       18.94       39.23     23.74 o 
   6   1   1     2365.07     2472.89     46.45 o 
   7   1   1       36.41       34.85     19.77 o 
   8   1   1        4.61       -2.12     24.04 o 
   9   1   1       18.47       38.41     31.05 o 
  10   1   1      813.38      831.20     47.25 o 
 -10   2   1      104.44      105.11     49.30 o 
  -9   2   1       52.96       28.87     33.99 o 
  -8   2   1       58.95       51.06     36.06 o 
  -7   2   1     1397.80     1537.74     54.84 o 
  -6   2   1     2115.61     2384.92     59.13 o 
  -5   2   1     1209.51     1179.53     22.19 o 
  -4   2   1      240.88      332.96     15.73 o 
  -3   2   1     3262.51     3456.53     34.26 o 
  -2   2   1     1687.48     1696.72     47.00 o 
  -1   2   1    47987.80    47833.45    483.44 o 
   0   2   1     3574.11     3472.54     20.02 o 
   1   2   1      467.33      512.71     10.21 o 
   2   2   1       20.08       10.03      6.75 o 
   3   2   1     4551.87     4794.13     37.61 o 
   4   2   1      684.67      663.40     14.69 o 
   5   2   1      815.64      705.10     36.82 o 
   6   2   1       14.56       12.36     19.30 o 
   7   2   1      620.22      571.98     36.38 o 
   8   2   1      154.12      125.27     25.33 o 
   9   2   1      115.60       98.67     30.44 o 
  10   2   1      110.36       69.44     47.25 o 
 -10   3   1        7.51        2.24     34.63 o 
  -9   3   1      223.75      279.70     33.17 o 
  -8   3   1     1883.67     1748.70     85.81 o 
  -7   3   1     1297.17     1309.59     75.58 o 
  -6   3   1      191.56      199.33     56.67 o 
  -4   3   1     1865.91     1890.05     33.74 o 
  -3   3   1      373.94      397.52     13.81 o 
  -2   3   1     5489.75     6249.37     36.90 o 
  -1   3   1     4298.10     5168.55     52.27 o 
   0   3   1     2639.48     2965.34     31.47 o 
   1   3   1      421.40      443.40     11.37 o 
   2   3   1     6617.41     6669.04     63.82 o 
   3   3   1     3649.14     3731.58     29.91 o 
   4   3   1     1694.93     1873.77     29.91 o 
   5   3   1     3267.05     3350.42     45.39 o 
   6   3   1     1930.75     1946.08     55.55 o 
   7   3   1     1563.78     1494.01     35.20 o 
   8   3   1        6.95        4.78     19.99 o 
   9   3   1       71.49       57.76     33.27 o 
  10   3   1      351.61      323.08     37.94 o 
 -10   4   1       87.35      101.54     37.32 o 
  -9   4   1      516.87      482.59     37.26 o 
  -8   4   1       58.75       61.47     23.82 o 
  -7   4   1     1090.25     1059.78     38.54 o 
  -6   4   1     5572.35     5338.08     67.28 o 
  -5   4   1     2893.21     2784.67     57.25 o 
  -4   4   1     1373.47     1589.00     33.73 o 
  -3   4   1      219.20      308.13     17.06 o 
  -2   4   1     2349.68     2531.60     46.41 o 
  -1   4   1     2078.74     2325.53     42.25 o 
   0   4   1     5580.72     5698.35     62.53 o 
   1   4   1     1215.95     1283.18     15.07 o 
   2   4   1      364.28      393.36      8.23 o 
   3   4   1     7831.22     7613.98     35.57 o 
   4   4   1     4711.32     4546.75     34.51 o 
   5   4   1       44.97       44.52     12.86 o 
   6   4   1      212.33      226.23     16.46 o 
   7   4   1      429.24      422.56     25.70 o 
   8   4   1      939.78      908.59     34.56 o 
   9   4   1      717.23      711.68     35.37 o 
  10   4   1       27.01       39.49     41.79 o 
 -10   5   1       71.63       46.22     40.45 o 
  -9   5   1      166.04      155.47     38.51 o 
  -8   5   1      400.45      394.61     31.06 o 
  -7   5   1      164.03      177.44     25.06 o 
  -6   5   1       50.22       53.73     19.04 o 
  -5   5   1     2180.33     2072.10     51.68 o 
  -4   5   1     3284.99     3437.03     48.04 o 
  -3   5   1     8247.43     8213.83     64.69 o 
  -1   5   1     3173.07     2990.23     40.59 o 
   0   5   1       21.67       10.27      8.04 o 
   1   5   1     2047.94     1975.09     19.63 o 
   2   5   1     2463.56     2402.91     20.85 o 
   3   5   1     1959.24     2090.76     25.26 o 
   4   5   1        3.38        5.15      7.09 o 
   5   5   1     1807.37     1864.15     27.44 o 
   6   5   1       21.73       34.58     14.39 o 
   7   5   1        4.89       -7.75     15.60 o 
   8   5   1       12.47       26.39     28.20 o 
   9   5   1     1064.08     1093.02     41.27 o 
  10   5   1      163.40      160.51     43.57 o 
 -10   6   1     1002.30     1122.94     45.58 o 
  -9   6   1        4.17       13.62     46.98 o 
  -8   6   1      120.19      141.27     32.00 o 
  -7   6   1      781.11      844.77     36.47 o 
  -6   6   1     1364.03     1256.37     38.23 o 
  -5   6   1      199.84      194.31     26.05 o 
  -4   6   1     2228.99     2222.04     47.48 o 
  -3   6   1     1825.36     2036.79     48.39 o 
  -2   6   1     9576.86    10197.88     40.81 o 
  -1   6   1     1066.23      877.53     28.14 o 
   0   6   1     1200.10     1176.90     19.79 o 
   1   6   1     1181.82     1136.86     22.03 o 
   2   6   1      640.88      507.57     12.01 o 
   3   6   1       40.51       39.01      7.06 o 
   4   6   1     4178.54     3993.85    126.55 o 
   5   6   1       64.55       56.56     14.99 o 
   6   6   1      240.07      228.17     21.08 o 
   7   6   1      168.52      145.87     23.39 o 
   8   6   1      876.13      948.59     36.25 o 
   9   6   1       19.76       25.31     35.37 o 
  10   6   1      108.43      152.94     45.58 o 
 -10   7   1       42.25       45.93     43.39 o 
  -9   7   1     1404.03     1427.74     59.30 o 
  -8   7   1      154.32      173.43     34.66 o 
  -7   7   1     1397.82     1598.24     62.37 o 
  -6   7   1       29.24       20.54     21.74 o 
  -5   7   1      242.14      277.05     12.71 o 
  -4   7   1      532.24      560.50     33.53 o 
  -3   7   1     2074.11     1857.63     47.68 o 
  -2   7   1      284.80      291.97     13.58 o 
  -1   7   1      673.07      730.78     18.93 o 
   0   7   1        5.95        4.11     12.39 o 
   1   7   1     2064.88     1971.49     30.57 o 
   2   7   1      388.92      418.30     24.00 o 
   3   7   1      330.44      303.70     11.54 o 
   4   7   1       22.06       19.83      6.81 o 
   5   7   1     7970.28     8045.64     81.22 o 
   6   7   1     1807.00     1820.43     39.16 o 
   7   7   1      917.68      902.01     33.41 o 
   8   7   1       50.22       29.59     31.32 o 
   9   7   1      121.29      134.65     37.08 o 
  -9   8   1        0.02       13.37     38.04 o 
  -8   8   1      195.97      149.42     37.00 o 
  -7   8   1      193.34      228.21     29.28 o 
  -6   8   1     1817.19     1996.30     48.87 o 
  -5   8   1       67.39       61.46     18.75 o 
  -4   8   1      123.03      122.24     17.87 o 
  -3   8   1        3.55        2.79      6.00 o 
  -2   8   1     6134.02     6192.56     49.57 o 
  -1   8   1      366.52      332.71     26.79 o 
   0   8   1     5336.15     5471.67     41.77 o 
   1   8   1     3554.84     3684.01     30.05 o 
   2   8   1      258.19      228.82     28.62 o 
   3   8   1      222.39      213.52     11.79 o 
   4   8   1     2414.02     2449.49     45.53 o 
   5   8   1        6.32       -2.72      9.30 o 
   6   8   1       21.09       10.27     28.04 o 
   7   8   1      640.45      568.56     33.84 o 
   8   8   1      910.47      840.73     43.28 o 
   9   8   1       87.12      116.44     46.47 o 
  -9   9   1      214.73      247.82     44.00 o 
  -8   9   1      394.08      381.87     48.31 o 
  -7   9   1      206.11      153.62     36.12 o 
  -6   9   1       93.51       69.48     33.86 o 
  -5   9   1     1821.27     1720.93     39.08 o 
  -4   9   1      501.50      428.74     22.08 o 
  -3   9   1     4593.02     4473.66     53.05 o 
  -1   9   1       35.32       31.76     23.03 o 
   0   9   1       67.59       90.54     15.92 o 
   1   9   1    14024.41    14303.14     82.22 o 
   2   9   1       16.55       21.69     24.17 o 
   3   9   1      994.41      974.92     36.18 o 
   4   9   1      400.51      361.05     25.40 o 
   5   9   1      502.80      440.78     27.35 o 
   6   9   1       71.89       67.12     27.21 o 
   7   9   1       29.87       27.08     31.69 o 
   8   9   1        0.55       27.71     40.54 o 
   9   9   1      455.97      459.66     45.53 o 
  -9  10   1      317.03      312.19     47.55 o 
  -8  10   1       57.08       58.98     53.53 o 
  -7  10   1      204.26      120.65     38.05 o 
  -6  10   1     1611.93     1629.77     60.93 o 
  -5  10   1      216.82      204.02     32.99 o 
  -4  10   1      785.58      861.09     33.03 o 
  -3  10   1      441.30      521.44     28.80 o 
  -2  10   1     1240.29     1269.89     62.53 o 
  -1  10   1      452.58      409.83     33.97 o 
   0  10   1      599.64      665.79     34.33 o 
   1  10   1        0.37       -0.39      1.65 o 
   2  10   1     3977.93     3859.40     64.16 o 
   3  10   1     1471.69     1444.40     27.45 o 
   4  10   1     2678.38     2596.54     50.25 o 
   5  10   1        0.57        1.05     11.55 o 
   6  10   1       52.61       44.22     30.71 o 
   7  10   1        9.06       12.00     39.93 o 
   8  10   1      932.06      929.77     45.66 o 
   9  10   1      136.36      162.44     60.69 o 
  -9  11   1      775.49      751.24     66.85 o 
  -8  11   1       11.18       17.98     32.99 o 
  -7  11   1     1138.21     1280.28     55.01 o 
  -6  11   1       18.06        1.11     29.49 o 
  -5  11   1      704.27      673.99     44.29 o 
  -4  11   1     1809.17     1760.04     39.36 o 
  -3  11   1      292.93      327.60     46.60 o 
  -2  11   1      765.21      782.36     51.60 o 
  -1  11   1      267.59      333.72     40.60 o 
   0  11   1      766.51      746.60     28.37 o 
   1  11   1     3335.89     3586.28     48.15 o 
   2  11   1      706.09      734.95     35.96 o 
   3  11   1        1.49        9.47     24.22 o 
   4  11   1       11.22       18.13     41.48 o 
   5  11   1     1212.38     1309.59     42.29 o 
   6  11   1      333.03      295.41     32.64 o 
   7  11   1      672.36      693.25     40.91 o 
   8  11   1      139.01      180.04     43.61 o 
  -8  12   1        0.38       -8.41     41.60 o 
  -7  12   1      726.71      754.34     43.95 o 
  -6  12   1      623.76      681.02     47.14 o 
  -5  12   1      562.20      542.28     43.67 o 
  -4  12   1      246.32      231.33     41.24 o 
  -3  12   1     1131.41     1116.36     66.36 o 
  -2  12   1     2775.59     2600.17     89.21 o 
  -1  12   1     2123.19     2266.82     83.78 o 
   0  12   1     2092.09     2178.06     34.90 o 
   1  12   1       12.41       -2.43     16.81 o 
   2  12   1      796.37      784.52     31.18 o 
   3  12   1      771.83      806.59     40.63 o 
   4  12   1      196.76      196.95     37.50 o 
   5  12   1      197.51      173.40     39.00 o 
   6  12   1        7.91       14.56     33.56 o 
   7  12   1      559.19      591.51     33.99 o 
   8  12   1      122.30       79.66     48.14 o 
  -8  13   1      502.05      504.39     50.15 o 
  -7  13   1        3.07      -15.48     24.72 o 
  -6  13   1       58.19       39.03     38.82 o 
  -5  13   1      509.96      512.04     64.51 o 
  -4  13   1     1118.89     1125.54     74.43 o 
  -3  13   1      830.49      712.52     60.02 o 
  -2  13   1        8.58       13.20     43.00 o 
  -1  13   1       85.81       64.07     20.92 o 
   0  13   1     2595.54     2648.98     82.38 o 
   1  13   1     1354.64     1291.13     38.93 o 
   2  13   1       10.12       10.95     23.49 o 
   3  13   1       23.63       26.89     29.03 o 
   4  13   1      315.97      296.08     34.80 o 
   5  13   1       14.77        8.00     40.59 o 
   6  13   1     1535.51     1655.98     75.05 o 
   7  13   1       73.73       85.73     45.40 o 
  -7  14   1      406.44      383.66     47.68 o 
  -6  14   1       70.80       75.86     53.46 o 
  -5  14   1     1006.13      919.94     53.22 o 
  -4  14   1       82.56       89.45     37.56 o 
  -3  14   1      341.56      381.45     35.98 o 
  -2  14   1        6.23       27.97     32.61 o 
  -1  14   1      909.96      909.98     33.51 o 
   0  14   1       89.77       83.36     28.14 o 
   1  14   1      544.10      466.71     35.66 o 
   2  14   1      649.12      595.38     31.29 o 
   3  14   1     1691.04     1655.07     65.71 o 
   4  14   1      746.86      696.06     45.87 o 
   5  14   1      207.81      177.93     43.87 o 
   6  14   1      183.60      144.76     49.98 o 
   7  14   1      672.01      699.10     65.04 o 
  -6  15   1       73.41       54.64     60.12 o 
  -5  15   1       47.40       23.06     48.24 o 
  -4  15   1     3106.80     3218.21     81.56 o 
  -3  15   1       91.76       79.95     37.27 o 
  -2  15   1      493.89      478.04     36.39 o 
  -1  15   1        0.07        7.13     29.29 o 
   0  15   1      418.57      406.64     39.69 o 
   1  15   1      121.94      120.91     37.78 o 
   2  15   1     1270.27     1324.13     60.38 o 
   3  15   1        1.65       17.32     32.28 o 
   4  15   1       43.89       30.01     44.62 o 
   5  15   1      190.35      173.27     53.45 o 
   6  15   1      426.35      397.37     57.74 o 
  -6  16   1        0.87       -9.76     54.51 o 
  -5  16   1      543.90      575.58     48.91 o 
  -4  16   1       20.27       15.83     49.62 o 
  -3  16   1      375.34      322.24     61.94 o 
  -2  16   1       21.72       23.13     42.85 o 
  -1  16   1     2224.69     2531.21     62.57 o 
   0  16   1      161.89      145.61     55.70 o 
   1  16   1      117.24       76.37     42.23 o 
   2  16   1      196.13      137.68     45.91 o 
   3  16   1      981.76     1013.38     43.38 o 
   4  16   1       27.01       26.36     41.08 o 
   5  16   1       74.10       74.69     55.48 o 
  -5  17   1       12.61       47.47     81.40 o 
  -4  17   1      365.25      336.39     78.23 o 
  -3  17   1        1.01        2.36     80.77 o 
  -2  17   1      269.14      297.00     50.08 o 
  -1  17   1      126.34      120.15     73.00 o 
   0  17   1      312.43      364.97     46.63 o 
   1  17   1       79.73       70.80     46.03 o 
   2  17   1      983.46      950.82     55.04 o 
   3  17   1        3.82       11.59     67.11 o 
   4  17   1      450.03      440.04     44.60 o 
  -3  18   1       34.04       38.89     58.94 o 
  -2  18   1      297.68      218.62     83.10 o 
  -1  18   1      395.12      362.32     81.77 o 
   0  18   1      493.05      458.74     49.67 o 
   1  18   1       33.07       16.83     50.94 o 
   2  18   1       57.10       52.69     56.63 o 
   3  18   1      754.56      647.67     57.71 o 
  -1  19   1       42.08        2.37     85.80 o 
   0  19   1      476.40      385.69    129.12 o 
   1  19   1      316.20      299.94     93.43 o 
 -10   0   2       13.27       19.83     82.17 o 
  -8   0   2      548.58      544.65     64.91 o 
  -6   0   2     1776.43     1787.61     72.57 o 
   0   0   2      956.97      915.92     22.79 o 
   2   0   2     6176.95     6652.14     55.33 o 
   4   0   2      160.29      114.27     17.38 o 
   6   0   2     1554.98     1563.20     47.09 o 
   8   0   2       31.29       -2.22      9.00 o 
  10   0   2      848.94      883.51    157.39 o 
 -11   1   2      266.33      321.23     53.63 o 
 -10   1   2       84.08       89.22     54.44 o 
  -9   1   2      949.33      997.89     68.56 o 
  -8   1   2      375.99      335.77     41.29 o 
  -7   1   2      306.57      290.13     33.54 o 
  -6   1   2      198.21      176.28     29.05 o 
  -1   1   2     3472.50     3819.14     21.72 o 
   0   1   2     1233.44     1206.71      9.30 o 
   1   1   2     2619.34     2521.86     15.87 o 
   2   1   2     4089.58     4327.40     32.48 o 
   3   1   2    11217.82    11612.39     42.27 o 
   4   1   2      510.75      481.99     15.75 o 
   6   1   2     1337.09     1235.11     30.02 o 
   7   1   2      237.79      229.57     21.28 o 
   8   1   2       22.32        6.23     13.96 o 
   9   1   2     1137.76     1296.65     41.06 o 
  10   1   2        2.30        3.94     49.90 o 
 -10   2   2      315.11      378.75     50.40 o 
  -9   2   2       44.17       33.04     48.15 o 
  -8   2   2     1209.80     1147.42     54.52 o 
  -7   2   2      518.94      529.12     38.60 o 
  -6   2   2     2763.44     2697.10     62.74 o 
  -4   2   2      159.38      138.68     25.93 o 
  -3   2   2       28.71       22.74     21.73 o 
  -1   2   2    10338.26    11313.28     90.58 o 
   0   2   2     2651.18     2518.52     19.58 o 
   1   2   2       17.51       27.01      3.82 o 
   2   2   2    15211.96    15156.42     55.53 o 
   3   2   2      101.38       71.66     12.13 o 
   4   2   2      573.60      672.01     25.34 o 
   5   2   2        1.28       13.22     18.72 o 
   6   2   2     2151.72     2078.22     45.05 o 
   7   2   2     1159.62     1151.43     32.87 o 
   8   2   2      611.83      647.34     30.54 o 
   9   2   2       39.23       39.01     32.13 o 
  10   2   2        4.02      -10.57     22.08 o 
 -10   3   2       82.52       91.24     42.63 o 
  -9   3   2      897.06      912.08     74.37 o 
  -8   3   2      266.48      225.81     33.62 o 
  -7   3   2      259.04      233.21     34.10 o 
  -6   3   2     3760.89     3642.74    106.97 o 
  -5   3   2     5195.84     5347.12     68.36 o 
  -4   3   2     4481.60     4751.22     51.75 o 
  -3   3   2      733.73      570.66     21.15 o 
  -2   3   2     4581.40     4234.98     30.50 o 
   0   3   2      248.13      252.88     14.60 o 
   1   3   2     5780.39     5958.82     46.76 o 
   2   3   2       83.94       61.14      6.50 o 
   3   3   2     1667.16     1632.44     25.00 o 
   4   3   2      166.83      147.09     31.24 o 
   5   3   2      657.99      691.38     22.14 o 
   6   3   2        6.83        2.56     16.37 o 
   7   3   2      171.12      167.63     19.03 o 
   8   3   2     1500.54     1469.79     35.02 o 
   9   3   2      548.01      583.83     34.21 o 
  10   3   2      149.51      102.33     54.89 o 
 -10   4   2       31.44       -3.81     20.50 o 
  -9   4   2       35.16       48.72     36.41 o 
  -8   4   2     2039.08     2208.86     55.16 o 
  -7   4   2      894.69      995.67     47.25 o 
  -6   4   2      462.43      447.52     24.13 o 
  -5   4   2      105.50       97.68     16.59 o 
  -4   4   2     1794.79     1946.62     28.84 o 
  -3   4   2     7454.92     7468.19     82.30 o 
  -2   4   2    17163.17    17174.89    120.16 o 
   0   4   2     3621.01     3471.83     55.46 o 
   1   4   2     2902.49     2344.99     70.70 o 
   2   4   2     1998.68     1965.36     18.23 o 
   3   4   2      182.19      162.66     15.97 o 
   4   4   2      114.67      139.24     11.78 o 
   5   4   2      556.58      559.45     26.07 o 
   6   4   2       32.33       21.45     18.76 o 
   7   4   2      525.22      568.43     28.01 o 
   8   4   2      196.01      155.43     27.59 o 
   9   4   2       22.07       16.68     35.10 o 
  10   4   2      278.75      279.40     52.80 o 
 -10   5   2      527.95      564.50     45.90 o 
  -9   5   2      320.73      287.64     35.29 o 
  -8   5   2      387.66      392.63     31.59 o 
  -7   5   2        5.06        8.91     23.75 o 
  -6   5   2       86.69      108.79     29.10 o 
  -5   5   2     3213.65     3208.72     45.71 o 
  -4   5   2     1065.39     1107.99     23.64 o 
  -3   5   2     2863.23     3265.22     45.27 o 
  -2   5   2     6544.74     7240.10    118.99 o 
  -1   5   2     1913.58     2045.98     41.28 o 
   0   5   2     1928.81     1789.02     43.48 o 
   1   5   2     1463.14     1471.10     16.99 o 
   2   5   2     1038.26     1138.07     16.70 o 
   3   5   2      375.17      347.74     14.11 o 
   4   5   2     6358.02     6536.66     54.23 o 
   5   5   2     2920.46     2913.98     89.68 o 
   6   5   2     1004.69      942.45     30.23 o 
   7   5   2       12.22        8.17     17.87 o 
   8   5   2      491.60      511.50     31.11 o 
   9   5   2      247.58      245.43     36.61 o 
  10   5   2       70.35       69.42     57.20 o 
 -10   6   2      135.92      130.27     50.61 o 
  -9   6   2      199.02      190.59     35.74 o 
  -8   6   2       39.91        7.04     18.28 o 
  -7   6   2     2189.89     2170.50     60.28 o 
  -6   6   2        8.66        3.94     27.92 o 
  -5   6   2      103.03      104.59     16.03 o 
  -4   6   2       14.70       12.04     14.97 o 
  -3   6   2    10089.63    10245.07    115.86 o 
  -2   6   2     1646.65     1805.59     36.60 o 
  -1   6   2     3673.28     3622.68     42.18 o 
   0   6   2     2023.00     1882.06     34.16 o 
   1   6   2      194.47      170.49     13.95 o 
   2   6   2     1581.37     1571.67     18.62 o 
   3   6   2     2177.53     2084.42     41.41 o 
   4   6   2       69.82       57.98     26.64 o 
   5   6   2      777.09      823.78     26.60 o 
   6   6   2      107.16       74.45     19.99 o 
   7   6   2      801.81      785.20     35.10 o 
   8   6   2      325.20      349.44     29.71 o 
   9   6   2       10.97       27.30     38.99 o 
 -10   7   2      262.52      249.45     67.49 o 
  -9   7   2       36.40       26.12     41.52 o 
  -8   7   2       10.37       16.29     33.20 o 
  -7   7   2        0.11        7.75     26.47 o 
  -6   7   2     1342.65     1205.12     50.89 o 
  -5   7   2     1291.19     1163.39     34.38 o 
  -4   7   2     6944.18     7201.46    106.82 o 
  -3   7   2      264.27      287.18     29.31 o 
  -2   7   2      674.30      556.71     24.56 o 
  -1   7   2       88.22       87.92     13.54 o 
   0   7   2     8533.03     8533.46     72.16 o 
   1   7   2        0.52       17.55     14.91 o 
   2   7   2      547.74      591.23     26.91 o 
   3   7   2      619.25      654.69     29.21 o 
   4   7   2     2280.15     2205.68     51.13 o 
   5   7   2        0.70        3.88     15.24 o 
   6   7   2       58.45       68.03     24.77 o 
   7   7   2      340.15      284.74     26.90 o 
   8   7   2      973.67     1000.95     37.92 o 
   9   7   2       48.84       51.20     41.51 o 
 -10   8   2      103.85      137.17     67.06 o 
  -9   8   2       59.91       92.39     56.45 o 
  -8   8   2        0.07       13.74     32.58 o 
  -7   8   2     1261.55     1226.78     41.34 o 
  -6   8   2        8.22        8.66     18.81 o 
  -5   8   2       77.88       47.49     21.22 o 
  -4   8   2     1292.06     1322.40     34.45 o 
  -3   8   2     5400.21     5422.54    142.96 o 
  -2   8   2       10.16       -6.11     12.36 o 
  -1   8   2       54.16       67.97     14.48 o 
   0   8   2       19.04        5.51     19.65 o 
   1   8   2     4762.32     4747.48     68.90 o 
   2   8   2     1754.34     1881.44     62.89 o 
   3   8   2     5878.13     5829.86    113.51 o 
   4   8   2      435.21      422.63     24.62 o 
   5   8   2      435.17      441.73     26.54 o 
   6   8   2      489.95      527.20     30.50 o 
   7   8   2      946.06     1001.33     40.44 o 
   8   8   2       53.51       74.96     37.91 o 
   9   8   2       31.73       23.91     61.63 o 
  -9   9   2        0.30       -8.84     43.63 o 
  -8   9   2      809.87      861.05     79.40 o 
  -7   9   2      162.96      120.49     41.67 o 
  -6   9   2      982.89     1086.18     51.29 o 
  -5   9   2      656.41      629.58     58.32 o 
  -4   9   2      556.60      537.30     17.67 o 
  -3   9   2     1177.34     1206.13     26.86 o 
  -2   9   2      829.84      820.57     29.30 o 
  -1   9   2      414.61      497.86     28.16 o 
   0   9   2     5467.07     5375.61     82.72 o 
   1   9   2     1154.85     1206.25     25.06 o 
   2   9   2      902.30     1043.15     38.16 o 
   3   9   2      135.61      144.99     27.77 o 
   4   9   2     4751.37     4851.80     63.55 o 
   5   9   2        2.70       -3.13     23.21 o 
   6   9   2      927.21      988.36     38.29 o 
   7   9   2       10.95       24.28     34.60 o 
   8   9   2       90.32      110.54     42.40 o 
   9   9   2       69.49       22.27     64.75 o 
  -9  10   2      264.49      274.81     55.33 o 
  -8  10   2      641.91      684.86     54.74 o 
  -7  10   2     2432.81     2726.61     65.61 o 
  -6  10   2      308.69      424.41     41.31 o 
  -5  10   2      437.65      477.00     37.75 o 
  -4  10   2      498.52      525.47     37.07 o 
  -3  10   2     2519.84     2595.80     34.64 o 
  -2  10   2     1715.86     1669.47     44.50 o 
  -1  10   2     1683.71     1673.44     37.38 o 
   1  10   2     3496.36     3397.93     58.66 o 
   2  10   2       79.71       57.60     18.45 o 
   3  10   2     1218.64     1341.44     45.28 o 
   4  10   2       54.31       61.70     25.46 o 
   5  10   2      170.34      167.12     25.22 o 
   6  10   2       14.63       14.07     22.45 o 
   7  10   2     1039.01     1067.61     44.47 o 
   8  10   2        0.45       10.01     45.22 o 
  -9  11   2      137.37      155.22     71.91 o 
  -8  11   2       17.92       26.01     54.40 o 
  -7  11   2       37.12       47.98     38.08 o 
  -6  11   2     1444.12     1435.20     61.27 o 
  -5  11   2      404.37      426.46     40.52 o 
  -4  11   2      527.37      573.29     37.35 o 
  -3  11   2      323.58      423.13     50.82 o 
  -2  11   2       76.89       50.65     16.25 o 
  -1  11   2     1895.37     1843.11     49.43 o 
   0  11   2     4025.43     4001.35     94.60 o 
   1  11   2      252.23      255.47     16.02 o 
   2  11   2       83.79      104.10     20.80 o 
   3  11   2      686.83      571.11     35.44 o 
   4  11   2      274.04      274.31     30.82 o 
   5  11   2      750.93      756.75     45.00 o 
   6  11   2        5.39       -2.16     20.88 o 
   7  11   2       39.03       40.64     38.83 o 
   8  11   2      445.75      454.55     50.44 o 
  -8  12   2      188.71      164.73     56.59 o 
  -7  12   2      444.40      470.61     51.75 o 
  -6  12   2      323.48      370.38     39.78 o 
  -5  12   2        3.25        1.16     16.57 o 
  -4  12   2      181.58      142.69     48.10 o 
  -3  12   2      127.02      159.49     43.06 o 
  -2  12   2       69.17       79.44     33.79 o 
  -1  12   2       24.56       28.74     22.83 o 
   0  12   2      477.30      483.78     46.16 o 
   1  12   2     3044.66     3037.02     52.27 o 
   2  12   2     1567.10     1503.12     39.88 o 
   3  12   2     1966.14     1980.94     47.05 o 
   4  12   2       10.78       -0.13      1.97 o 
   5  12   2      402.68      389.90     40.16 o 
   6  12   2      453.80      505.06     46.34 o 
   7  12   2      799.63      791.77     43.68 o 
   8  12   2      198.13      229.34    101.83 o 
  -8  13   2      172.56      134.26     64.84 o 
  -7  13   2      211.51      258.90     54.77 o 
  -6  13   2       25.72       21.38     44.47 o 
  -5  13   2     2723.27     2641.66    111.34 o 
  -4  13   2       88.25       73.45     55.82 o 
  -3  13   2      103.98       38.47     50.73 o 
  -2  13   2      116.09      124.98     37.88 o 
  -1  13   2      500.15      451.52     34.71 o 
   0  13   2       42.12       34.90     41.69 o 
   1  13   2      186.05      206.16     28.12 o 
   2  13   2        0.47       -4.80     23.85 o 
   3  13   2       86.29       58.23     25.35 o 
   4  13   2      900.97      922.82     39.61 o 
   5  13   2      542.85      540.38     43.62 o 
   6  13   2      154.90      136.97     52.83 o 
   7  13   2      471.51      403.89     46.85 o 
  -7  14   2      112.38      106.77     61.89 o 
  -6  14   2      128.61      125.95     69.99 o 
  -5  14   2       29.99       44.34     65.59 o 
  -4  14   2     1159.69     1110.23     76.38 o 
  -3  14   2      610.10      541.85     61.85 o 
  -2  14   2     1563.45     1637.92     85.40 o 
  -1  14   2      455.06      462.86     36.76 o 
   0  14   2       65.15       36.79     29.17 o 
   1  14   2      163.29      184.30     34.09 o 
   2  14   2      755.30      810.85     35.37 o 
   3  14   2        1.46       -2.25     28.39 o 
   4  14   2       73.48       39.28     32.05 o 
   5  14   2      144.58      121.25     36.51 o 
   6  14   2     1023.37      958.18     66.04 o 
  -6  15   2      131.44      110.36     90.00 o 
  -5  15   2      690.35      683.68     76.25 o 
  -4  15   2      467.71      406.78     58.17 o 
  -3  15   2        0.51        5.18     63.97 o 
  -2  15   2       18.87       21.69     53.73 o 
  -1  15   2     1933.03     2019.07     61.84 o 
   0  15   2       19.04       -1.90     11.33 o 
   1  15   2      281.55      259.04     45.58 o 
   2  15   2        0.49        0.85     13.05 o 
   3  15   2      921.96      980.17     41.50 o 
   4  15   2        4.60       29.20     38.36 o 
   5  15   2      954.23      956.57     46.66 o 
   6  15   2       81.37       58.81     53.51 o 
  -6  16   2      475.36      525.80     76.11 o 
  -5  16   2        7.80       26.93     50.61 o 
  -4  16   2      328.89      361.40     44.55 o 
  -3  16   2       14.72        9.28     72.33 o 
  -2  16   2     1298.06     1306.67     88.66 o 
  -1  16   2      169.69      190.53     63.08 o 
   0  16   2      526.78      440.17     43.79 o 
   1  16   2       86.56       81.70     39.88 o 
   2  16   2     1411.09     1348.29     57.05 o 
   3  16   2       13.21       45.63     38.67 o 
   4  16   2       25.46       59.12     44.06 o 
   5  16   2        9.93       16.17     51.00 o 
  -5  17   2     1293.56     1317.48     66.34 o 
  -4  17   2       12.18       28.35     70.37 o 
  -3  17   2      458.95      351.61     64.60 o 
  -2  17   2       11.53       -2.75     41.27 o 
  -1  17   2     1371.59     1354.19     91.15 o 
   0  17   2        1.97       -4.72     32.89 o 
   1  17   2      874.81      905.08     52.50 o 
   2  17   2       36.04       28.14     49.26 o 
   3  17   2      101.81       93.29     56.95 o 
   4  17   2       15.03       19.52     50.07 o 
  -3  18   2        5.69       -4.97    235.01 o 
  -2  18   2     1270.35     1412.18     93.20 o 
  -1  18   2       98.43      123.31     86.32 o 
   0  18   2       65.96       67.02     43.33 o 
   1  18   2      459.16      335.50     56.51 o 
   2  18   2      609.96      675.96     57.46 o 
   3  18   2      219.45      255.47     59.28 o 
   0  19   2      172.04      149.01     78.21 o 
  -9   0   3      611.17      612.29     73.51 o 
  -7   0   3     2539.95     2480.00     91.33 o 
  -3   0   3      258.61      299.72     27.86 o 
  -1   0   3       26.83       14.95      9.84 o 
   1   0   3    10606.05    10465.74    121.75 o 
   3   0   3        1.16       -1.36      3.55 o 
   5   0   3     4890.39     4873.80    100.00 o 
   7   0   3        1.96        4.92     28.73 o 
   9   0   3        8.12        3.84     59.68 o 
 -10   1   3      547.12      545.74     57.12 o 
  -9   1   3      239.11      159.78     39.92 o 
  -8   1   3      547.31      584.83     44.42 o 
  -7   1   3     1464.05     1327.62     53.59 o 
  -6   1   3     4090.63     3989.58     73.94 o 
  -4   1   3       50.22      120.87     29.67 o 
  -3   1   3        0.20       -0.45      6.15 o 
  -2   1   3     2480.90     2121.59     34.04 o 
  -1   1   3      213.03      217.98      8.14 o 
   0   1   3     1671.80     1695.45     21.35 o 
   1   1   3        0.59        4.99      8.76 o 
   2   1   3    14023.60    13834.69     38.40 o 
   3   1   3       96.96       89.51      8.12 o 
   4   1   3     1645.89     1578.53     19.36 o 
   5   1   3      831.12      678.35     35.48 o 
   6   1   3      639.89      664.75     24.92 o 
   7   1   3      968.78     1026.97     32.35 o 
   8   1   3      761.42      834.42     33.55 o 
   9   1   3       40.38        5.47     30.94 o 
  10   1   3       22.11       17.36     53.95 o 
 -10   2   3       56.02       72.07     50.64 o 
  -9   2   3     1326.87     1506.13     65.37 o 
  -8   2   3       76.27       59.47     32.98 o 
  -7   2   3     1198.42     1194.40     50.10 o 
  -6   2   3      102.44       79.26     22.18 o 
  -4   2   3      242.84      249.93     30.37 o 
  -3   2   3     4079.04     3987.69     74.21 o 
  -2   2   3     1396.59     1487.71     24.56 o 
  -1   2   3     4188.52     4105.83     28.50 o 
   0   2   3     6780.45     6416.88     36.45 o 
   1   2   3     2606.50     2480.20     22.10 o 
   2   2   3        2.84        2.08      2.56 o 
   3   2   3      767.46      891.54     14.45 o 
   4   2   3       16.91       26.56     10.99 o 
   5   2   3     1948.62     1915.47     55.25 o 
   6   2   3      169.00      197.48     22.99 o 
   7   2   3       23.39       16.93     26.49 o 
   8   2   3      499.86      487.16     35.57 o 
   9   2   3      829.20      854.30     44.19 o 
  10   2   3       77.58       88.24     64.51 o 
 -10   3   3      272.31      205.81     47.89 o 
  -9   3   3      110.64       93.18     70.70 o 
  -8   3   3      633.39      635.19     44.71 o 
  -7   3   3        5.89        7.85     34.93 o 
  -6   3   3     2521.98     2500.37     60.91 o 
  -5   3   3       93.09      129.53     38.12 o 
  -4   3   3      873.46      803.22     31.33 o 
  -3   3   3     5985.11     6488.18     98.19 o 
  -2   3   3     8906.60     9015.31     72.50 o 
  -1   3   3     8097.92     7710.12     58.88 o 
   0   3   3      150.81      144.06     12.49 o 
   1   3   3     1221.66     1361.04     14.30 o 
   2   3   3     4646.38     4676.19     27.26 o 
   3   3   3     2097.01     2026.92     18.50 o 
   4   3   3     4710.44     4561.54     33.74 o 
   5   3   3      719.25      724.80     27.97 o 
   6   3   3      108.60       79.20     18.95 o 
   7   3   3      233.58      188.78     23.37 o 
   8   3   3      804.93      817.22     33.81 o 
   9   3   3        6.02       -5.05     31.05 o 
 -10   4   3      273.74      247.79     48.12 o 
  -9   4   3      456.25      452.39     37.27 o 
  -8   4   3      455.66      463.06     51.91 o 
  -7   4   3        2.61       14.11     32.52 o 
  -6   4   3       17.91        3.70      9.05 o 
  -5   4   3     1067.63      999.64     40.15 o 
  -4   4   3     1963.01     1809.68     39.27 o 
  -3   4   3     3163.28     3647.92     34.03 o 
  -2   4   3     1809.65     2122.43     31.70 o 
  -1   4   3    13885.96    13361.17     83.74 o 
   0   4   3      328.59      332.13     17.38 o 
   1   4   3     5648.25     5615.55     38.96 o 
   2   4   3      339.35      422.20     11.78 o 
   3   4   3     1056.03     1176.70     18.32 o 
   4   4   3      326.95      284.96     12.18 o 
   5   4   3     1951.34     1952.56     33.19 o 
   6   4   3      940.42      923.23     29.35 o 
   7   4   3      748.80      854.53     31.72 o 
   8   4   3      164.92      180.30     30.26 o 
   9   4   3       33.17        3.23     30.09 o 
 -10   5   3       77.61       38.75     55.49 o 
  -9   5   3       13.69        3.59     15.55 o 
  -8   5   3      193.50      204.06     30.78 o 
  -7   5   3     2672.91     2617.76     53.10 o 
  -6   5   3     1647.16     1725.13     39.50 o 
  -5   5   3     2455.96     2550.86     44.89 o 
  -4   5   3        2.84        7.78     12.40 o 
  -3   5   3     1816.59     1780.11     39.20 o 
  -2   5   3    12202.54    12246.89     92.28 o 
  -1   5   3     8604.42     9385.99     60.84 o 
   0   5   3      133.96      140.02     25.31 o 
   1   5   3      769.62      832.30     15.67 o 
   2   5   3      505.37      462.57     14.31 o 
   3   5   3     1021.56      974.62     19.93 o 
   4   5   3      553.81      564.74     23.25 o 
   5   5   3       73.98       52.97     20.36 o 
   6   5   3      783.48      778.88     28.63 o 
   7   5   3     1949.12     1940.53     43.37 o 
   8   5   3      363.56      348.64     30.90 o 
   9   5   3      464.64      518.50     44.49 o 
 -10   6   3       26.33       43.35     61.82 o 
  -9   6   3      322.58      323.64     46.83 o 
  -8   6   3      981.09     1016.43     40.89 o 
  -7   6   3        9.01       30.77     27.33 o 
  -6   6   3       82.72       64.34     17.22 o 
  -5   6   3     2082.75     2210.23     33.83 o 
  -4   6   3     5505.09     5333.83     92.11 o 
  -3   6   3     6244.66     6172.41     70.73 o 
  -2   6   3      284.56      277.74     23.35 o 
  -1   6   3      861.80      913.78     27.66 o 
   0   6   3     8955.19     8934.20    105.72 o 
   1   6   3       23.85       19.34      8.97 o 
   2   6   3     1675.04     1693.08     23.53 o 
   3   6   3      335.16      340.13     13.72 o 
   4   6   3      666.98      623.62     36.23 o 
   5   6   3       51.46       63.63     19.96 o 
   6   6   3      141.69      113.66     20.75 o 
   7   6   3       37.63       19.21     26.11 o 
   8   6   3        7.96       22.46     41.80 o 
   9   6   3      319.44      346.53     47.72 o 
 -10   7   3        5.48        7.53     51.27 o 
  -9   7   3      430.26      481.85     86.05 o 
  -8   7   3       76.93       66.61     30.44 o 
  -7   7   3     1264.76     1384.65     42.31 o 
  -6   7   3        0.50       12.96     25.12 o 
  -5   7   3     1026.93      888.36     42.42 o 
  -4   7   3      338.41      353.42     37.86 o 
  -2   7   3      161.76      175.77     12.76 o 
  -1   7   3     6678.19     6283.71     65.86 o 
   0   7   3      689.64      689.79     36.71 o 
   1   7   3     2249.38     2265.32     28.32 o 
   2   7   3        4.00        6.46     10.85 o 
   3   7   3     8194.27     8021.69     51.31 o 
   4   7   3       38.26       44.38     21.37 o 
   5   7   3     1074.33     1048.13     33.93 o 
   6   7   3        6.38       -2.71      7.58 o 
   7   7   3      492.08      485.20     33.03 o 
   8   7   3       12.21       31.89     40.23 o 
   9   7   3      178.04      193.76     62.42 o 
 -10   8   3      324.45      221.82     72.79 o 
  -9   8   3       90.55       85.20     58.46 o 
  -8   8   3     1909.88     1772.17     69.92 o 
  -7   8   3       69.17       70.10     32.03 o 
  -6   8   3      770.53      748.57     32.92 o 
  -5   8   3      479.85      554.94     38.72 o 
  -4   8   3     3637.00     3761.48     72.22 o 
  -3   8   3      176.65      139.20     16.58 o 
  -2   8   3       52.89       28.08     12.39 o 
  -1   8   3      381.59      387.05     23.22 o 
   0   8   3     2733.91     2648.06     64.06 o 
   1   8   3      738.00      768.89     35.07 o 
   2   8   3     1193.88     1236.32     21.79 o 
   3   8   3      206.56      211.59     28.16 o 
   4   8   3     1817.23     1892.19     40.76 o 
   5   8   3      140.70      126.62     23.16 o 
   6   8   3     1036.02     1048.11     37.97 o 
   7   8   3       30.66       52.15     44.03 o 
   8   8   3      190.10      254.45     53.82 o 
   9   8   3        7.46       19.65     79.55 o 
  -9   9   3       10.93       11.67     44.41 o 
  -8   9   3        8.72      -11.44     33.40 o 
  -7   9   3     1925.60     1788.30     65.51 o 
  -6   9   3      141.34      169.12     27.26 o 
  -5   9   3     1321.07     1462.20     52.26 o 
  -4   9   3      492.12      482.54     32.88 o 
  -3   9   3      492.75      510.37     22.17 o 
  -2   9   3     1261.46     1300.19     34.80 o 
  -1   9   3     5248.03     5277.64     66.08 o 
   0   9   3       11.90       13.35     18.67 o 
   1   9   3      256.68      240.25     25.30 o 
   2   9   3     1365.68     1381.76     24.08 o 
   3   9   3     1498.32     1503.95     37.93 o 
   4   9   3     1600.35     1648.32     50.49 o 
   5   9   3        0.33       -3.90     13.14 o 
   6   9   3       80.55       66.81     30.59 o 
   7   9   3     1265.08     1333.56     45.88 o 
   8   9   3       62.41       61.14     52.40 o 
  -9  10   3       33.95       19.05     51.64 o 
  -8  10   3      370.17      350.61     54.44 o 
  -7  10   3       28.47       12.83     26.81 o 
  -6  10   3      128.93      155.70     29.26 o 
  -5  10   3       92.70       76.86     25.80 o 
  -4  10   3      998.18      987.96     34.88 o 
  -3  10   3        4.64       11.60     17.73 o 
  -2  10   3      142.45      111.84     18.37 o 
  -1  10   3     1810.85     1643.25     41.30 o 
   0  10   3     4127.42     4184.13     63.71 o 
   1  10   3     1015.71      971.04     32.09 o 
   2  10   3     1974.05     2040.01     42.05 o 
   3  10   3       71.42       66.26     22.04 o 
   4  10   3     1528.21     1604.46     44.40 o 
   5  10   3        2.00       -9.02     83.32 o 
   6  10   3     1752.95     1864.16     50.46 o 
   7  10   3       97.20      147.64     52.34 o 
   8  10   3        1.36       -4.14     25.23 o 
  -9  11   3       65.96       73.02     77.65 o 
  -8  11   3      196.59      145.81     52.10 o 
  -7  11   3      282.43      355.22     47.38 o 
  -6  11   3     1282.12     1131.34     54.39 o 
  -5  11   3      146.81      132.31     26.44 o 
  -4  11   3       45.59       53.52     23.24 o 
  -3  11   3      517.35      510.17     53.98 o 
  -2  11   3      291.18      284.61     23.91 o 
  -1  11   3      646.69      637.76     25.92 o 
   0  11   3      437.43      460.19     29.07 o 
   1  11   3      422.32      437.71     20.13 o 
   2  11   3       99.54       60.29     20.83 o 
   3  11   3     3747.37     3675.34     59.97 o 
   4  11   3      248.80      192.36     26.09 o 
   5  11   3      247.53      234.77     37.10 o 
   6  11   3      456.12      431.57     41.28 o 
   7  11   3      272.38      235.63     52.47 o 
   8  11   3      255.86      155.90     76.75 o 
  -8  12   3      419.58      405.69     61.38 o 
  -7  12   3      121.52      133.77     48.76 o 
  -6  12   3       31.80       18.46     46.95 o 
  -5  12   3      826.21      842.11     36.50 o 
  -4  12   3     1537.07     1719.69     85.64 o 
  -3  12   3     1171.03     1199.69     70.50 o 
  -2  12   3      478.92      535.17     55.68 o 
  -1  12   3      288.61      261.86     25.21 o 
   0  12   3      932.51     1022.73     61.67 o 
   1  12   3      242.70      212.83     28.97 o 
   2  12   3      121.95       99.11     28.78 o 
   3  12   3      157.07      164.60     25.86 o 
   4  12   3      751.08      727.41     36.52 o 
   5  12   3      356.80      306.32     34.67 o 
   6  12   3      229.67      236.64     37.57 o 
   7  12   3        3.99        1.32     55.16 o 
  -8  13   3       19.81       64.66     61.39 o 
  -7  13   3      757.42      701.77     57.65 o 
  -6  13   3      267.08      265.54     42.19 o 
  -5  13   3      814.35      882.85     70.45 o 
  -4  13   3      283.26      272.06     35.99 o 
  -3  13   3       21.93       22.50     54.06 o 
  -2  13   3     2027.59     2009.69     89.63 o 
  -1  13   3      116.77       87.61     45.67 o 
   0  13   3      538.98      622.89     53.65 o 
   1  13   3        8.90       38.31     31.24 o 
   2  13   3     1623.33     1653.44     56.26 o 
   3  13   3      270.96      247.68     29.99 o 
   4  13   3      261.82      241.26     31.75 o 
   5  13   3      246.96      216.33     35.33 o 
   6  13   3       69.69       14.16     29.52 o 
   7  13   3      102.66      101.27     47.47 o 
  -7  14   3      165.81      196.85     59.39 o 
  -6  14   3       16.44        7.15     83.59 o 
  -5  14   3      285.26      294.41     65.49 o 
  -4  14   3      161.06      189.59     54.90 o 
  -3  14   3      712.25      651.81     65.23 o 
  -2  14   3       64.10       61.96     57.47 o 
  -1  14   3      477.23      324.88     47.95 o 
   0  14   3      470.52      448.79     51.79 o 
   1  14   3     2719.04     2667.57     69.25 o 
   2  14   3      337.43      297.30     36.45 o 
   3  14   3        8.71        9.17     37.86 o 
   4  14   3       35.27       15.09     37.31 o 
   5  14   3      652.84      673.64     42.10 o 
   6  14   3      150.48      135.89     45.71 o 
  -6  15   3     1219.08     1250.39     97.38 o 
  -5  15   3        2.98       -2.73     22.67 o 
  -4  15   3      142.72      102.69     71.71 o 
  -3  15   3      208.00      217.96     63.49 o 
  -2  15   3     1305.56     1329.36     79.98 o 
  -1  15   3        0.51       19.90     58.91 o 
   0  15   3       61.22       55.00     40.93 o 
   1  15   3       91.61       54.36     41.56 o 
   2  15   3      326.78      262.20     41.83 o 
   3  15   3       65.53       63.87     45.35 o 
   4  15   3       79.48      109.60     37.58 o 
   5  15   3       20.50       17.34     43.89 o 
  -5  16   3      686.12      631.30     89.77 o 
  -4  16   3      200.06      146.54     79.39 o 
  -3  16   3     1324.48     1419.15     94.74 o 
  -2  16   3      128.58      155.71     72.53 o 
  -1  16   3      416.77      468.27     68.23 o 
   0  16   3       49.82       52.27     43.91 o 
   1  16   3      976.93     1031.42     52.64 o 
   2  16   3      204.97      265.81     45.19 o 
   3  16   3       47.52       34.02     52.11 o 
   4  16   3        1.33       -4.32     38.27 o 
   5  16   3      744.67      667.47     59.54 o 
  -4  17   3       72.90       88.69     88.22 o 
  -3  17   3        0.67       20.24     69.37 o 
  -2  17   3     2093.56     2211.94    109.86 o 
  -1  17   3        1.00       -8.60    176.67 o 
   0  17   3       33.58       38.77     39.41 o 
   1  17   3        2.28       14.65     67.28 o 
   2  17   3      867.26      941.76     56.30 o 
   3  17   3       48.15       60.82     56.09 o 
   4  17   3      685.18      650.74     63.03 o 
  -3  18   3      357.79      131.07     94.98 o 
  -2  18   3      205.57      195.55     72.55 o 
  -1  18   3      574.64      493.38     84.99 o 
   0  18   3       45.85       57.40     46.15 o 
   1  18   3      714.85      720.40     53.52 o 
   2  18   3        0.41       -6.23     49.68 o 
 -10   0   4     1450.22     1490.08     97.48 o 
  -8   0   4      517.81      504.23     63.72 o 
  -6   0   4     4545.01     4397.94    111.21 o 
  -4   0   4     3224.42     3094.80     76.54 o 
  -2   0   4      394.00      453.78     27.17 o 
   0   0   4     3059.12     2649.63     39.57 o 
   2   0   4     3311.37     3517.25     29.21 o 
   4   0   4     1413.88     1363.46     24.54 o 
   6   0   4        2.40      -18.55     24.30 o 
   8   0   4     1044.50     1152.73     85.19 o 
 -10   1   4       35.97       26.35     55.37 o 
  -9   1   4      775.89      789.02     54.93 o 
  -8   1   4      157.82      159.45     42.83 o 
  -7   1   4     3751.48     3676.36     80.09 o 
  -6   1   4      255.29      262.07     30.86 o 
  -5   1   4        2.48       -1.99     20.26 o 
  -4   1   4     2320.88     2379.54     48.80 o 
  -3   1   4     6689.29     6434.33     67.13 o 
  -2   1   4      595.44      543.68     20.42 o 
  -1   1   4     1136.63     1181.62     11.85 o 
   0   1   4      707.32      732.80     16.32 o 
   1   1   4     4699.68     4479.01     29.27 o 
   2   1   4      541.48      467.37      7.86 o 
   3   1   4     1340.69     1301.58     16.72 o 
   4   1   4      212.94      181.11     10.55 o 
   5   1   4      380.52      345.34     13.99 o 
   6   1   4      827.45      824.15     29.57 o 
   7   1   4     1081.61     1036.91     41.09 o 
   8   1   4        9.33       35.36     46.78 o 
   9   1   4       21.99       57.83     55.35 o 
 -10   2   4      305.45      248.18     63.12 o 
  -9   2   4        9.07        0.26      7.32 o 
  -8   2   4        7.16       12.17     41.44 o 
  -7   2   4      164.95      142.22     28.42 o 
  -6   2   4     2801.37     2646.26     63.63 o 
  -5   2   4      364.71      366.22     23.49 o 
  -4   2   4      812.08      835.36     32.66 o 
  -3   2   4        0.88       10.74     12.88 o 
  -2   2   4     4203.58     4123.93     40.80 o 
  -1   2   4      232.77      302.41      8.84 o 
   0   2   4     5551.04     5566.22     23.48 o 
   1   2   4        6.15       15.04      7.07 o 
   2   2   4       11.74       20.47      4.69 o 
   3   2   4       19.65       15.53      7.00 o 
   4   2   4     6549.80     6717.16     47.94 o 
   5   2   4       68.88       69.35     12.86 o 
   6   2   4        1.06        2.36     38.11 o 
   7   2   4      335.80      300.59     38.55 o 
   8   2   4      191.66      196.57     42.91 o 
   9   2   4       51.87       74.05     57.14 o 
 -10   3   4       48.45       -0.57     19.18 o 
  -9   3   4      285.10      287.68     39.52 o 
  -8   3   4     1853.52     1826.75     65.09 o 
  -7   3   4      859.15      915.19     46.54 o 
  -6   3   4     1480.54     1464.20     43.01 o 
  -5   3   4      161.48      167.59     18.77 o 
  -4   3   4      443.39      429.24     27.79 o 
  -3   3   4     7868.57     7478.58     77.30 o 
  -2   3   4     4602.22     5043.61     47.78 o 
  -1   3   4      199.98      205.74     13.02 o 
   0   3   4      197.77      162.42      9.76 o 
   1   3   4     3427.00     3395.87     21.04 o 
   2   3   4      454.46      467.17     11.18 o 
   3   3   4     1831.77     1862.89     20.82 o 
   4   3   4      821.94      778.52     14.02 o 
   5   3   4     1468.32     1400.67     26.29 o 
   6   3   4      974.80      958.06     29.52 o 
   7   3   4      496.62      503.97     32.28 o 
   8   3   4      124.15      149.15     44.80 o 
   9   3   4       34.13       12.12     87.38 o 
 -10   4   4      523.84      504.33     51.47 o 
  -9   4   4      116.60       97.44     41.87 o 
  -8   4   4       28.36       23.74     40.68 o 
  -7   4   4       14.43        4.86     23.86 o 
  -6   4   4     2327.87     2340.49     39.78 o 
  -5   4   4      971.21      947.19     32.33 o 
  -4   4   4     1292.05     1187.00     39.79 o 
  -3   4   4       58.77       61.88      7.83 o 
  -2   4   4     1701.82     1860.76     37.80 o 
  -1   4   4    10274.03    10074.11     75.41 o 
   0   4   4       39.73       30.13     11.15 o 
   1   4   4      220.65      251.13      9.23 o 
   2   4   4     1694.16     1714.65     18.32 o 
   3   4   4      213.77      176.76      8.08 o 
   4   4   4     3830.16     3916.95     53.62 o 
   5   4   4      116.92      131.55     17.38 o 
   6   4   4       60.07       73.99     21.93 o 
   7   4   4      387.53      382.08     33.67 o 
   8   4   4     1134.47     1166.99     59.74 o 
   9   4   4      185.41      160.90     93.56 o 
 -10   5   4       85.84       74.46     63.48 o 
  -9   5   4      132.65      106.23     47.06 o 
  -8   5   4      742.41      828.84     38.69 o 
  -7   5   4       63.15       59.09     34.22 o 
  -6   5   4       77.33       87.81     17.65 o 
  -5   5   4     1424.41     1366.54     28.50 o 
  -4   5   4     3945.05     3900.49     51.05 o 
  -3   5   4      243.83      241.27     34.10 o 
  -2   5   4    11086.44    10622.48    265.11 o 
  -1   5   4       13.04       20.00     12.10 o 
   0   5   4     1982.71     1853.16     56.34 o 
   1   5   4     1717.60     1734.82     28.74 o 
   2   5   4     9354.85     9113.62     56.05 o 
   3   5   4     1011.35      967.95     17.34 o 
   4   5   4      745.51      736.33     19.75 o 
   5   5   4      518.33      512.34     22.92 o 
   6   5   4      216.83      194.08     20.92 o 
   7   5   4      323.14      272.14     31.88 o 
   8   5   4       13.84       11.47     53.94 o 
   9   5   4       15.31       45.56     65.20 o 
 -10   6   4       31.84      -12.14     76.03 o 
  -9   6   4     1137.14     1181.60     64.62 o 
  -8   6   4       46.74        2.49     23.52 o 
  -7   6   4     1270.36     1153.88     41.26 o 
  -6   6   4      111.55       92.02     18.09 o 
  -5   6   4     1364.74     1460.86     29.33 o 
  -4   6   4       92.28       46.97     24.26 o 
  -3   6   4      109.51       95.64     31.31 o 
  -2   6   4     9148.23     9096.98    123.94 o 
  -1   6   4     2102.82     2096.95     41.46 o 
   0   6   4     3282.94     3564.92     76.02 o 
   1   6   4        5.00       14.78      9.70 o 
   2   6   4      895.85      995.68     21.05 o 
   3   6   4     2395.61     2430.48     32.65 o 
   4   6   4        6.91       12.13     11.89 o 
   5   6   4      787.80      741.26     28.93 o 
   6   6   4       39.18       60.79     26.32 o 
   7   6   4      197.03      204.09     36.02 o 
   8   6   4        6.00       -2.04      7.62 o 
   9   6   4      511.95      431.31     60.98 o 
 -10   7   4       57.96       32.57     65.10 o 
  -9   7   4        9.98       20.98     69.07 o 
  -8   7   4     3408.41     3353.96     88.11 o 
  -7   7   4       11.66       -2.34     11.74 o 
  -6   7   4      433.70      480.51     22.47 o 
  -5   7   4      276.93      262.63     25.01 o 
  -4   7   4      636.98      614.95     28.71 o 
  -3   7   4       40.63       38.81     20.49 o 
  -2   7   4     3704.15     3894.29     57.89 o 
  -1   7   4      390.80      417.46     24.00 o 
   0   7   4     1663.13     1499.39     54.80 o 
   1   7   4      423.31      416.91     22.59 o 
   2   7   4     1612.29     1688.98     29.16 o 
   3   7   4      344.45      345.28     16.35 o 
   4   7   4       16.70        2.92      7.91 o 
   5   7   4      115.83       87.70     19.94 o 
   6   7   4     2963.78     3118.66     60.49 o 
   7   7   4       19.98       28.39     45.34 o 
   8   7   4      524.00      573.54     68.59 o 
  -9   8   4      412.51      357.86     60.86 o 
  -8   8   4       96.56      148.58     43.11 o 
  -7   8   4      725.13      748.76     37.55 o 
  -6   8   4       48.98       58.24     23.96 o 
  -5   8   4     1053.09     1041.27     30.81 o 
  -4   8   4     1323.33     1187.47     30.84 o 
  -3   8   4      481.97      457.86     21.71 o 
  -2   8   4     1330.58     1323.91     22.64 o 
  -1   8   4     6544.44     6639.25     64.52 o 
   0   8   4       69.82       56.63     25.48 o 
   1   8   4      900.55      849.85     26.59 o 
   2   8   4      335.37      307.37     16.97 o 
   3   8   4     2132.15     2238.16     35.53 o 
   4   8   4       64.64       50.25     30.31 o 
   5   8   4      641.79      650.98     26.57 o 
   6   8   4       83.16       62.28     30.59 o 
   7   8   4      177.70      215.68     47.68 o 
   8   8   4       33.35       24.21     71.55 o 
  -9   9   4      131.44      155.94     54.65 o 
  -8   9   4      424.93      475.99     50.72 o 
  -7   9   4      244.13      219.27     31.32 o 
  -6   9   4      234.45      170.37     27.01 o 
  -5   9   4        7.26       15.12     25.63 o 
  -4   9   4     3323.46     3413.70     64.46 o 
  -3   9   4        7.22       19.88     15.53 o 
  -2   9   4     1243.13     1198.54     50.17 o 
  -1   9   4      209.32      172.93     22.38 o 
   0   9   4     1760.62     1799.63     68.57 o 
   1   9   4       11.92       17.01     20.65 o 
   2   9   4     4550.00     4377.82     45.93 o 
   3   9   4      216.24      171.10     30.75 o 
   4   9   4       90.14       80.11     24.90 o 
   5   9   4      783.44      778.95     34.80 o 
   6   9   4     1409.49     1478.84     48.15 o 
   7   9   4      192.47      153.16     49.82 o 
   8   9   4        5.34        6.19     26.83 o 
  -9  10   4      426.28      355.85     66.78 o 
  -8  10   4        7.51       -5.74     59.34 o 
  -7  10   4       46.09       20.75     31.28 o 
  -6  10   4      757.48      753.99     36.49 o 
  -5  10   4     2761.72     2890.34     58.27 o 
  -4  10   4      447.58      393.18     21.05 o 
  -3  10   4       76.29       58.24     17.35 o 
  -2  10   4       51.34       59.06     21.18 o 
  -1  10   4      502.66      439.68     28.77 o 
   0  10   4      544.07      527.50     31.39 o 
   1  10   4       69.73       57.71     20.07 o 
   2  10   4      369.10      329.37     24.22 o 
   3  10   4     3287.68     3294.70     67.14 o 
   4  10   4      980.56      956.20     36.43 o 
   5  10   4      495.87      550.97     33.24 o 
   6  10   4       33.86       54.86     36.48 o 
   7  10   4      323.33      337.49     58.06 o 
   8  10   4      211.92      177.81     80.79 o 
  -8  11   4      752.50      790.63     57.04 o 
  -7  11   4       47.50       28.49     41.71 o 
  -6  11   4      995.42      910.00     39.78 o 
  -5  11   4      519.16      478.64     31.48 o 
  -4  11   4      766.08      807.01     47.84 o 
  -3  11   4     1400.19     1471.36     41.72 o 
  -2  11   4      470.96      461.26     29.13 o 
  -1  11   4     1124.18     1162.47     46.64 o 
   0  11   4      489.11      418.46     32.63 o 
   1  11   4     2040.03     1960.59     42.68 o 
   2  11   4      633.88      571.57     28.54 o 
   3  11   4      723.32      683.68     37.74 o 
   4  11   4      568.41      592.24     39.01 o 
   5  11   4        1.95       23.58     31.05 o 
   6  11   4      969.80      993.35     47.36 o 
   7  11   4       24.44       -7.01     47.46 o 
  -8  12   4       61.05       54.40     65.55 o 
  -7  12   4      188.33      210.31     44.58 o 
  -6  12   4      332.66      345.50     43.15 o 
  -5  12   4     1374.54     1213.16     43.82 o 
  -4  12   4      403.34      360.96     35.67 o 
  -3  12   4       82.50       40.17     49.37 o 
  -2  12   4     1487.98     1457.60     43.77 o 
  -1  12   4      964.76     1067.11     40.08 o 
   0  12   4     2548.34     2472.75     58.13 o 
   1  12   4      553.16      535.90     29.06 o 
   2  12   4       32.40       35.42     31.95 o 
   3  12   4      192.23      205.68     31.04 o 
   4  12   4      138.67      154.72     39.71 o 
   5  12   4      426.08      401.10     36.27 o 
   6  12   4       40.85       21.80     47.18 o 
   7  12   4        1.10        8.92     62.19 o 
  -7  13   4      990.80     1231.62     68.75 o 
  -6  13   4        1.80       15.83     60.32 o 
  -5  13   4       84.56      121.73     42.66 o 
  -4  13   4      763.61      798.57     46.49 o 
  -3  13   4      926.84      846.35     67.38 o 
  -2  13   4      173.77      175.57     43.16 o 
  -1  13   4       65.48       76.57     50.16 o 
   0  13   4       93.35      117.88     25.64 o 
   1  13   4      632.54      619.63     39.35 o 
   2  13   4      883.04      891.91     45.88 o 
   3  13   4        4.94        2.06     36.96 o 
   4  13   4        5.35       -8.02     38.60 o 
   5  13   4      340.70      398.03     51.56 o 
   6  13   4       46.15       40.33     52.83 o 
  -7  14   4        7.50        6.30     53.34 o 
  -6  14   4      525.69      461.23     66.54 o 
  -5  14   4      474.34      532.19     64.23 o 
  -4  14   4     1033.12      944.25     49.11 o 
  -3  14   4      162.86      175.16     62.12 o 
  -2  14   4      401.03      404.19     57.18 o 
  -1  14   4      102.90      140.76     51.31 o 
   0  14   4     1242.16     1304.31     55.55 o 
   1  14   4       49.38       52.16     36.76 o 
   2  14   4       33.96       33.95     40.13 o 
   3  14   4       99.41       62.95     43.07 o 
   4  14   4      396.50      382.41     50.10 o 
   5  14   4       77.99       26.82     58.20 o 
  -6  15   4       18.42       68.09     91.49 o 
  -5  15   4      191.01      125.75     84.75 o 
  -4  15   4       30.95       44.61     76.39 o 
  -3  15   4     2240.10     2450.77    111.80 o 
  -2  15   4       89.38       59.30     66.15 o 
  -1  15   4        5.11        7.85     64.42 o 
   0  15   4        1.35       34.58     45.05 o 
   1  15   4     1704.01     1778.71     62.23 o 
   2  15   4       24.25       43.86     41.61 o 
   3  15   4      270.18      177.94     47.95 o 
   4  15   4       63.44       69.28     49.60 o 
   5  15   4       44.94       40.66     78.67 o 
  -5  16   4        6.90       -5.62     43.21 o 
  -4  16   4      177.37      130.56     83.43 o 
  -3  16   4       86.41       83.58     74.16 o 
  -2  16   4      976.32      899.19     73.82 o 
  -1  16   4      196.35      168.29     67.21 o 
   0  16   4     1446.19     1447.58     62.76 o 
   1  16   4       93.65       93.54     47.71 o 
   2  16   4       91.99       89.43     53.04 o 
   3  16   4       28.58       41.26     50.64 o 
   4  16   4     1079.92     1168.18     64.52 o 
  -4  17   4        2.94        7.23     94.36 o 
  -3  17   4      477.93      552.39     69.65 o 
  -2  17   4       47.75       72.59     84.70 o 
  -1  17   4        9.14       34.36     70.15 o 
   0  17   4        5.08        8.87     49.78 o 
   1  17   4      429.72      386.93     51.74 o 
   2  17   4        7.35       33.23     56.82 o 
   3  17   4       94.74      106.77     65.67 o 
  -2  18   4      293.14      254.71     87.02 o 
  -1  18   4      358.51      272.05     76.18 o 
   0  18   4      442.69      395.65     55.15 o 
   1  18   4      302.03      306.86     50.46 o 
  -9   0   5      604.67      540.68     66.65 o 
  -7   0   5     3085.93     3331.70    107.45 o 
  -5   0   5      332.26      382.69     32.41 o 
  -3   0   5    12433.33    12096.24    130.02 o 
  -1   0   5     6721.64     6680.79     35.58 o 
   1   0   5       33.08       17.14     25.43 o 
   3   0   5     3407.15     3449.06     46.04 o 
   5   0   5      138.58      145.07     21.37 o 
   7   0   5     1408.61     1491.31     90.01 o 
   9   0   5        0.40       14.23     81.29 o 
 -10   1   5      596.36      602.13     90.27 o 
  -9   1   5      711.59      767.77     56.51 o 
  -8   1   5     1906.86     1802.25     66.67 o 
  -7   1   5      749.58      758.85     46.78 o 
  -6   1   5      392.49      410.62     34.79 o 
  -5   1   5      125.48       96.16     21.38 o 
  -4   1   5    12109.90    12226.64    105.52 o 
  -3   1   5        1.20       -5.18     14.96 o 
  -2   1   5        7.66        7.03      6.25 o 
  -1   1   5       72.22      103.07      6.70 o 
   0   1   5     2199.65     2142.36     57.03 o 
   1   1   5       35.82       29.30      4.07 o 
   2   1   5     1642.54     1655.58     28.66 o 
   3   1   5      639.96      616.37     12.60 o 
   4   1   5     1757.14     1810.87     23.72 o 
   5   1   5      773.40      814.05     18.54 o 
   6   1   5     1338.98     1334.87     48.86 o 
   7   1   5      243.55      167.58     44.41 o 
   8   1   5       94.73       44.21     56.89 o 
   9   1   5        3.96       16.33     70.76 o 
 -10   2   5       29.76       22.30     63.74 o 
  -9   2   5        1.07      -13.54     28.03 o 
  -8   2   5       21.97       -5.68     49.65 o 
  -7   2   5     1952.41     1876.46     61.65 o 
  -6   2   5      274.05      258.20     26.23 o 
  -5   2   5      940.88      879.22     32.00 o 
  -4   2   5      512.55      515.92     23.98 o 
  -3   2   5     2589.10     2565.03     37.63 o 
  -2   2   5     1870.41     1859.79     30.64 o 
  -1   2   5      106.45       76.47      7.67 o 
   0   2   5     1593.25     1775.19     21.24 o 
   1   2   5     6275.37     6285.56     41.54 o 
   2   2   5      462.65      426.10     17.69 o 
   3   2   5     2992.43     2775.20     26.41 o 
   4   2   5      113.02      138.60      9.31 o 
   5   2   5      172.77      189.13     12.50 o 
   6   2   5       64.23       74.18     26.62 o 
   7   2   5     1587.93     1699.11     50.51 o 
   8   2   5       22.18      -11.74     48.96 o 
   9   2   5      247.95      208.19     64.79 o 
 -10   3   5      256.68      224.85     59.19 o 
  -9   3   5      192.70      150.90     43.02 o 
  -8   3   5      621.02      595.97     39.08 o 
  -7   3   5       76.13       46.96     28.66 o 
  -6   3   5     1054.01     1032.65     32.62 o 
  -5   3   5     3629.69     3501.68     48.34 o 
  -4   3   5     2281.83     2326.71     48.63 o 
  -3   3   5     1499.67     1418.87     37.19 o 
  -2   3   5        8.37        4.33      5.47 o 
  -1   3   5     1315.57     1286.91     31.15 o 
   0   3   5     1079.45     1059.40     14.12 o 
   1   3   5     6544.66     6390.53     45.88 o 
   2   3   5      425.48      355.55     10.25 o 
   3   3   5       91.75       77.87      8.39 o 
   4   3   5     1250.65     1213.63     18.77 o 
   5   3   5     1265.69     1263.23     27.72 o 
   6   3   5      218.29      211.09     32.01 o 
   7   3   5        7.75       34.27     42.42 o 
   8   3   5       54.41       39.57     57.94 o 
   9   3   5      287.16      189.25     68.29 o 
 -10   4   5      198.18      227.07     57.72 o 
  -9   4   5       32.53       45.28     47.18 o 
  -8   4   5      526.57      499.17     44.05 o 
  -7   4   5      587.05      579.11     42.61 o 
  -6   4   5     1241.99     1243.25     40.73 o 
  -5   4   5       81.11      100.87     20.74 o 
  -4   4   5      582.39      583.63     26.71 o 
  -3   4   5     3627.14     3641.13     81.41 o 
  -2   4   5      442.48      444.51     23.45 o 
  -1   4   5     2957.48     2925.71     36.66 o 
   0   4   5      116.73      148.93     10.83 o 
   1   4   5       70.05       67.48      6.18 o 
   2   4   5     3583.47     3465.45     27.43 o 
   3   4   5     1473.62     1461.37     19.86 o 
   4   4   5      588.23      601.31     16.01 o 
   5   4   5      632.23      657.69     25.17 o 
   6   4   5      260.19      182.34     37.46 o 
   7   4   5      138.01      142.99     45.44 o 
   8   4   5      349.31      280.78     53.18 o 
 -10   5   5       74.15       62.84     58.18 o 
  -9   5   5     1837.07     1954.93     75.61 o 
  -8   5   5       80.58       63.15     40.44 o 
  -7   5   5      101.50       89.95     28.36 o 
  -6   5   5       73.90       57.25     19.01 o 
  -5   5   5       88.80       57.53     14.54 o 
  -4   5   5        9.69       27.02      8.48 o 
  -3   5   5     1443.31     1612.85     47.13 o 
  -2   5   5       22.14       34.74     25.05 o 
  -1   5   5     3704.51     3924.03     55.84 o 
   0   5   5     3470.85     3547.00     36.53 o 
   1   5   5     2319.31     2446.84     28.07 o 
   2   5   5       13.05       21.86      7.95 o 
   3   5   5      573.31      546.84     12.89 o 
   4   5   5      999.10     1062.14     25.51 o 
   5   5   5     1767.07     1830.49     72.54 o 
   6   5   5      114.75      135.48     35.84 o 
   7   5   5       33.17       43.24     47.02 o 
   8   5   5       41.80       33.25     54.14 o 
 -10   6   5      109.89      120.09     62.69 o 
  -9   6   5       88.10       44.49     50.68 o 
  -8   6   5      822.28      900.83     87.17 o 
  -7   6   5      218.06      237.47     24.40 o 
  -6   6   5      350.85      338.75     23.30 o 
  -5   6   5      233.47      197.35     18.19 o 
  -4   6   5      299.07      274.78     20.14 o 
  -3   6   5       10.61       19.90     16.40 o 
  -2   6   5    11118.51    10828.10    223.12 o 
  -1   6   5        2.44        5.38     18.30 o 
   0   6   5        7.36       15.05     17.89 o 
   1   6   5     1048.75      963.49     25.41 o 
   2   6   5     2813.12     2883.23     32.28 o 
   3   6   5      881.23      840.99     20.66 o 
   4   6   5      547.38      549.46     21.83 o 
   5   6   5       29.10       23.05     47.44 o 
   6   6   5      680.28      582.98     57.91 o 
   7   6   5      216.04      224.83     65.72 o 
   8   6   5      270.62      240.53     77.09 o 
  -9   7   5      339.06      378.76     55.37 o 
  -8   7   5        5.56       -0.67      9.57 o 
  -7   7   5       53.12       42.35     31.06 o 
  -6   7   5      311.91      259.50     22.50 o 
  -5   7   5     2637.13     2729.31     45.49 o 
  -4   7   5      116.15      125.76     18.11 o 
  -3   7   5     1669.02     1464.04     32.71 o 
  -2   7   5       88.52       70.95     15.42 o 
  -1   7   5     1347.15     1230.30     37.36 o 
   0   7   5     1723.12     1717.08     36.60 o 
   1   7   5     4161.27     4166.48     45.01 o 
   2   7   5       44.98       68.06     12.65 o 
   3   7   5        3.02        7.92     16.01 o 
   4   7   5       14.22       -0.54     25.86 o 
   5   7   5     1628.30     1768.25     82.37 o 
   6   7   5        4.54       -3.58     48.94 o 
   7   7   5       16.08       43.17     73.59 o 
   8   7   5       53.66       74.43     88.25 o 
  -9   8   5       10.96       25.25     47.47 o 
  -8   8   5      397.51      389.05     38.33 o 
  -7   8   5       10.62       17.78     30.02 o 
  -6   8   5     1463.62     1491.54     34.66 o 
  -5   8   5      117.03       41.87     21.21 o 
  -4   8   5        8.24       16.99     18.18 o 
  -3   8   5      727.22      722.71     26.24 o 
  -2   8   5     1877.07     1895.13     40.00 o 
  -1   8   5     1679.59     1765.29     38.95 o 
   0   8   5       30.30       49.25     18.43 o 
   1   8   5      244.09      240.73     18.47 o 
   2   8   5     4978.98     4880.74     47.07 o 
   3   8   5      426.28      369.95     22.00 o 
   4   8   5      365.72      395.43     36.30 o 
   5   8   5      331.32      359.71     53.68 o 
   6   8   5      708.29      714.96     69.22 o 
   7   8   5      141.74      118.69     65.37 o 
   8   8   5      529.17      539.19     80.98 o 
  -9   9   5     1002.30     1056.13    114.88 o 
  -8   9   5       17.59       34.84     40.17 o 
  -7   9   5      464.43      493.11     36.50 o 
  -6   9   5       82.78       90.75     24.27 o 
  -5   9   5     1676.85     1633.82     39.33 o 
  -4   9   5       31.90       26.13     19.12 o 
  -3   9   5       32.55       63.15     16.39 o 
  -2   9   5      675.81      575.17     27.07 o 
  -1   9   5      944.03     1007.94     32.01 o 
   0   9   5        1.06       -1.56      6.63 o 
   1   9   5      374.85      420.95     30.90 o 
   2   9   5      141.25      140.69     18.20 o 
   3   9   5      844.37      804.69     59.45 o 
   4   9   5       46.38       28.43     31.44 o 
   5   9   5     1774.51     1636.84     89.02 o 
   6   9   5       14.51       17.21     67.34 o 
   7   9   5       31.59       52.00     85.03 o 
  -9  10   5        0.05       -7.85     92.81 o 
  -8  10   5      599.86      677.05     53.85 o 
  -7  10   5       54.01       22.03     40.30 o 
  -6  10   5     2360.31     2215.83     55.67 o 
  -5  10   5      115.58       48.79     27.86 o 
  -4  10   5      186.25      178.31     20.99 o 
  -3  10   5     2317.26     2367.18     41.02 o 
  -2  10   5     2233.38     2257.04     78.33 o 
  -1  10   5      473.75      525.83     32.82 o 
   0  10   5      162.54      161.14     21.51 o 
   1  10   5       12.94        9.29     26.22 o 
   2  10   5      537.98      540.49     44.57 o 
   3  10   5       48.73       61.86     25.02 o 
   4  10   5      130.16      120.86     36.69 o 
   5  10   5      132.46       83.84     65.40 o 
   6  10   5      148.47      111.33     62.54 o 
   7  10   5        8.39      -12.52    562.91 o 
  -8  11   5      289.31      305.89     62.38 o 
  -7  11   5        0.24        7.49     22.94 o 
  -6  11   5        6.79       17.76     37.33 o 
  -5  11   5     3188.40     3191.99     64.92 o 
  -4  11   5      224.29      164.34     26.56 o 
  -3  11   5      281.39      309.07     24.14 o 
  -2  11   5        0.33        5.89     33.11 o 
  -1  11   5      418.36      383.07     31.64 o 
   0  11   5      698.18      736.43     31.24 o 
   1  11   5     1166.95     1048.45     35.02 o 
   2  11   5       21.54       23.52     25.92 o 
   3  11   5       23.68       13.48     31.39 o 
   4  11   5      420.02      412.44     56.76 o 
   5  11   5      540.26      529.50     63.32 o 
   6  11   5      359.25      367.82     78.40 o 
   7  11   5       27.53       77.48     82.12 o 
  -8  12   5       25.28       19.70     63.29 o 
  -7  12   5      685.58      583.64     56.43 o 
  -6  12   5      901.20      846.78     41.63 o 
  -5  12   5      426.75      356.54     33.13 o 
  -4  12   5       19.50       22.07     38.46 o 
  -3  12   5      743.92      725.12     44.27 o 
  -2  12   5      438.83      370.56     31.58 o 
  -1  12   5       71.73       42.93     31.47 o 
   0  12   5      126.54      104.79     31.14 o 
   1  12   5      437.08      432.31     28.26 o 
   2  12   5      655.34      699.11     33.63 o 
   3  12   5      931.04      876.71     45.36 o 
   4  12   5      284.88      226.62     53.99 o 
   5  12   5        0.32       -4.88     20.45 o 
   6  12   5       98.55       85.72     89.19 o 
  -7  13   5       65.14       64.40     64.71 o 
  -6  13   5      332.19      260.89     48.98 o 
  -5  13   5      344.88      359.86     42.22 o 
  -4  13   5     2256.30     2562.59     72.57 o 
  -3  13   5      284.71      282.40     58.63 o 
  -2  13   5        0.59       13.79     53.04 o 
  -1  13   5      542.87      571.11     37.18 o 
   0  13   5     2568.09     2486.68     63.97 o 
   1  13   5      128.61      144.49     29.27 o 
   2  13   5      629.44      569.93     39.06 o 
   3  13   5      440.15      405.90     42.03 o 
   4  13   5        5.71       -9.76    146.56 o 
   5  13   5      708.74      782.93     75.21 o 
   6  13   5       68.85       12.45     98.70 o 
  -6  14   5       60.23      131.06     73.76 o 
  -5  14   5       64.92       11.48     76.57 o 
  -4  14   5       98.37       86.31     48.28 o 
  -3  14   5     1668.77     1765.46     96.38 o 
  -2  14   5     1154.60     1136.42     78.42 o 
  -1  14   5     1837.58     1740.12     88.15 o 
   0  14   5      208.70      176.57     36.26 o 
   1  14   5      106.28       89.52     37.42 o 
   2  14   5        1.93        5.59     23.73 o 
   3  14   5      700.88      645.48     75.22 o 
   4  14   5      192.57      159.42     68.01 o 
   5  14   5       12.80       52.05     75.63 o 
  -6  15   5       27.49       28.14     93.73 o 
  -5  15   5       60.13      145.45     83.76 o 
  -4  15   5      467.69      480.23     52.21 o 
  -3  15   5       30.75       74.77     68.65 o 
  -2  15   5      115.04      142.30     68.93 o 
  -1  15   5      375.49      403.79     65.49 o 
   0  15   5      896.56      879.39     70.13 o 
   1  15   5      123.92      108.69     44.30 o 
   2  15   5        4.90       21.40     47.28 o 
   3  15   5       35.37       30.88     83.23 o 
   4  15   5     1019.93     1046.24     85.30 o 
  -5  16   5       55.74       -9.36    284.54 o 
  -4  16   5       56.74      114.21     76.26 o 
  -3  16   5      278.08      359.06     54.47 o 
  -2  16   5       30.35       13.94     74.88 o 
  -1  16   5      353.93      300.94     73.44 o 
   0  16   5      132.80      128.35     48.51 o 
   1  16   5      390.48      471.77     39.02 o 
   2  16   5      117.72      135.62     52.00 o 
   3  16   5      457.66      437.55     86.96 o 
  -3  17   5       28.22       49.24     93.07 o 
  -2  17   5        2.07       20.62     84.79 o 
  -1  17   5       98.33      108.75     71.50 o 
   0  17   5     1028.23     1106.86     58.80 o 
   1  17   5       49.70       40.52     46.42 o 
   2  17   5      176.90       87.72     82.59 o 
 -10   0   6      141.68      170.27     78.05 o 
  -8   0   6      478.29      411.28     59.58 o 
  -6   0   6        4.33       18.73     42.41 o 
  -4   0   6     9266.46     8948.27    130.17 o 
  -2   0   6       45.25       48.32     16.75 o 
   0   0   6     6423.43     6327.15    105.11 o 
   2   0   6     4197.11     3999.93     64.75 o 
   4   0   6       26.42       34.12     20.31 o 
   6   0   6     2426.42     2451.77    103.46 o 
   8   0   6      160.92      211.09     83.87 o 
 -10   1   6       16.21       33.72     59.15 o 
  -9   1   6      361.06      324.85     44.88 o 
  -8   1   6      164.57      153.33     39.36 o 
  -7   1   6     1776.46     1798.64     75.75 o 
  -6   1   6     1167.23     1049.76     38.30 o 
  -5   1   6     4692.91     4549.71     55.33 o 
  -4   1   6      194.94      189.04     21.23 o 
  -3   1   6      853.95      896.42     22.64 o 
  -2   1   6      126.87      124.05     11.66 o 
  -1   1   6     2818.36     2764.54     21.16 o 
   0   1   6     1622.72     1514.42     25.29 o 
   1   1   6      194.23      185.21     17.91 o 
   2   1   6       35.12       29.45      5.55 o 
   3   1   6     4014.48     4170.51     49.88 o 
   4   1   6     1015.30     1029.90     23.13 o 
   5   1   6      251.10      223.34     17.03 o 
   6   1   6       31.03       18.89     26.84 o 
   7   1   6      578.02      547.61     46.82 o 
   8   1   6      133.94      135.42     60.42 o 
 -10   2   6      428.65      386.14     46.86 o 
  -9   2   6      384.76      300.40     52.26 o 
  -8   2   6     1223.52     1338.42     77.65 o 
  -7   2   6      198.52      177.57     35.61 o 
  -6   2   6        5.20        5.49     23.10 o 
  -5   2   6      636.84      608.82     46.41 o 
  -4   2   6     5929.09     5926.56     58.08 o 
  -3   2   6       70.86       76.48     13.74 o 
  -2   2   6     3626.95     3727.26     43.75 o 
  -1   2   6      218.29      204.35     10.01 o 
   0   2   6      276.63      285.19     14.47 o 
   1   2   6     4065.27     3986.88     42.02 o 
   2   2   6      765.10      832.62     22.82 o 
   3   2   6      328.30      315.12     17.53 o 
   4   2   6      126.72      137.92     15.42 o 
   5   2   6       77.83       71.70     19.31 o 
   6   2   6     1613.96     1642.66     48.00 o 
   7   2   6       66.23       53.40     46.43 o 
   8   2   6       44.39       65.28     54.40 o 
 -10   3   6      942.39     1036.48     64.92 o 
  -9   3   6      329.96      280.92     53.64 o 
  -8   3   6       90.96      106.14     30.85 o 
  -7   3   6      203.70      226.38     26.24 o 
  -6   3   6        8.88        0.14      8.85 o 
  -5   3   6      716.93      705.93     26.76 o 
  -4   3   6       30.64       19.06     19.40 o 
  -3   3   6       78.61       67.18     21.00 o 
  -2   3   6      603.96      575.12     21.61 o 
  -1   3   6     3975.03     3856.79     41.15 o 
   0   3   6      801.67      781.59     21.67 o 
   1   3   6       92.09      102.21     10.63 o 
   2   3   6     1201.04     1191.87     23.13 o 
   3   3   6      457.27      438.15     16.37 o 
   4   3   6     1454.34     1477.32     29.49 o 
   5   3   6      216.49      225.03     17.41 o 
   6   3   6      300.23      233.01     31.66 o 
   7   3   6      193.49      197.01     38.97 o 
   8   3   6       18.09        0.11     39.24 o 
 -10   4   6       93.54       31.61     66.88 o 
  -9   4   6      714.05      715.90     63.00 o 
  -8   4   6      628.47      536.38     45.76 o 
  -7   4   6      245.63      256.60     29.45 o 
  -6   4   6      586.74      546.69     32.60 o 
  -5   4   6      672.37      684.27     31.21 o 
  -4   4   6      100.84       78.45     19.53 o 
  -3   4   6     1725.38     1572.63     56.04 o 
  -2   4   6       92.96       70.60     16.23 o 
  -1   4   6       10.65       20.79     12.83 o 
   0   4   6     3989.68     3798.95     31.40 o 
   1   4   6     3721.91     3538.94     73.40 o 
   2   4   6     1388.84     1306.59     16.38 o 
   3   4   6      523.79      494.43     16.39 o 
   4   4   6      341.39      291.11     18.22 o 
   5   4   6      417.67      399.87     24.33 o 
   6   4   6      253.48      234.55     34.16 o 
   7   4   6      228.23      259.66     41.60 o 
   8   4   6       49.73       60.50     62.92 o 
 -10   5   6       79.64       25.53     61.97 o 
  -9   5   6      122.73      120.53     55.39 o 
  -8   5   6       89.91       45.46     47.91 o 
  -7   5   6      428.62      422.82     28.39 o 
  -6   5   6     1881.85     2062.35     42.64 o 
  -5   5   6      742.17      791.56     34.41 o 
  -4   5   6      644.43      588.07     24.52 o 
  -3   5   6      147.09      137.69     19.78 o 
  -2   5   6     1204.26     1075.52     36.54 o 
  -1   5   6     1238.82     1218.62     36.44 o 
   0   5   6     2266.35     2222.22     45.35 o 
   1   5   6      135.52      139.76      8.28 o 
   2   5   6      189.42      181.51     10.47 o 
   3   5   6      314.39      305.95     20.31 o 
   4   5   6       65.23       41.57     20.23 o 
   5   5   6       35.77       30.23     27.66 o 
   6   5   6      277.87      279.38     57.77 o 
   7   5   6       57.19       19.80     69.66 o 
   8   5   6      322.66      354.38     61.85 o 
  -9   6   6      424.74      454.80     49.24 o 
  -8   6   6      332.14      324.07     36.85 o 
  -7   6   6     1132.15     1171.98     37.59 o 
  -6   6   6       56.03       38.15     23.95 o 
  -5   6   6      736.08      727.73     28.73 o 
  -4   6   6      874.64      935.09     29.39 o 
  -3   6   6     1816.07     1970.12     38.91 o 
  -2   6   6     1493.80     1638.59     41.63 o 
  -1   6   6     1206.15     1322.68     46.93 o 
   0   6   6        1.49        2.61      9.89 o 
   1   6   6     5539.09     5462.48     45.06 o 
   2   6   6       19.80       26.07     13.67 o 
   3   6   6      198.92      161.49     19.23 o 
   4   6   6       81.91       43.69     23.82 o 
   5   6   6     1536.87     1480.84     60.72 o 
   6   6   6       66.86       84.69     62.99 o 
   7   6   6      384.63      361.07     75.63 o 
   8   6   6      153.03      135.57     88.73 o 
  -9   7   6        9.10       14.63     61.43 o 
  -8   7   6      285.43      304.00     36.19 o 
  -7   7   6       16.16        6.21     37.62 o 
  -6   7   6      670.86      630.43     37.03 o 
  -5   7   6       41.90       36.12     22.07 o 
  -4   7   6        1.71        4.89     26.50 o 
  -3   7   6      328.27      272.71     21.98 o 
  -2   7   6     1795.31     1881.34     36.01 o 
  -1   7   6     1308.32     1383.68     47.18 o 
   0   7   6      311.25      319.86     15.78 o 
   1   7   6       39.25       46.16     14.95 o 
   2   7   6     2038.83     2174.26     31.04 o 
   3   7   6      333.14      392.41     22.20 o 
   4   7   6     1745.68     1736.35     59.18 o 
   5   7   6      262.62      213.01     54.08 o 
   6   7   6        3.14      -10.76     38.08 o 
   7   7   6        0.31       -7.65     22.02 o 
  -9   8   6      598.93      727.81     62.18 o 
  -8   8   6        7.84       -6.38     48.02 o 
  -7   8   6     1246.94     1229.43     38.50 o 
  -6   8   6       33.45       22.30     27.02 o 
  -5   8   6      471.69      468.65     26.54 o 
  -4   8   6      786.97      760.15     34.33 o 
  -3   8   6     6395.38     6492.13     58.73 o 
  -2   8   6     1400.06     1489.25     37.95 o 
  -1   8   6       59.46       52.59     20.93 o 
   0   8   6       21.04        4.58     21.42 o 
   1   8   6     1318.91     1315.72     30.11 o 
   2   8   6      760.48      713.80     21.26 o 
   3   8   6        7.78       16.31     32.98 o 
   4   8   6        5.06       22.17     35.67 o 
   5   8   6      943.93      939.80     72.35 o 
   6   8   6       73.11       79.68     73.29 o 
   7   8   6      116.01      149.34     88.50 o 
  -9   9   6      135.90       67.71     63.82 o 
  -8   9   6      201.49      154.66     41.97 o 
  -7   9   6      157.50      129.03     38.93 o 
  -6   9   6     3397.68     3627.11     53.51 o 
  -5   9   6        0.64       32.10     26.21 o 
  -4   9   6      352.79      302.21     23.85 o 
  -3   9   6       90.48      117.47     18.28 o 
  -2   9   6      135.82      146.28     22.67 o 
  -1   9   6       37.73       34.88     22.15 o 
   0   9   6     1528.58     1511.48     40.13 o 
   1   9   6      477.87      495.31     23.54 o 
   2   9   6       25.12       16.65     29.16 o 
   3   9   6        0.89       -0.29     25.94 o 
   4   9   6      483.44      495.97     42.48 o 
   5   9   6       41.49       44.62     56.53 o 
   6   9   6       54.19       50.60     79.18 o 
   7   9   6        4.46       30.93     85.70 o 
  -8  10   6      106.67       99.50     57.55 o 
  -7  10   6      660.98      707.85     42.13 o 
  -6  10   6      122.61       96.84     30.75 o 
  -5  10   6      252.90      332.55     27.40 o 
  -4  10   6       32.78       34.61     21.50 o 
  -3  10   6     1129.32     1228.82     33.94 o 
  -2  10   6       49.63       43.79     25.22 o 
  -1  10   6        0.65        5.54     24.84 o 
   0  10   6      535.85      549.34     30.51 o 
   1  10   6     1830.65     1901.68     59.26 o 
   2  10   6      381.47      309.91     32.30 o 
   3  10   6      258.10      293.16     37.31 o 
   4  10   6       33.43       28.15     67.30 o 
   5  10   6      397.05      374.02     72.70 o 
   6  10   6      264.58      226.02     69.79 o 
  -8  11   6       11.56       20.36     61.82 o 
  -7  11   6      127.42      126.64     43.69 o 
  -6  11   6      633.76      555.60     38.63 o 
  -5  11   6      604.25      728.05     38.73 o 
  -4  11   6       64.26      102.58     27.67 o 
  -3  11   6        1.08        1.68     28.73 o 
  -2  11   6     1438.79     1525.04     50.65 o 
  -1  11   6      823.37      789.46     40.47 o 
   0  11   6      732.88      710.41     45.83 o 
   1  11   6      287.76      284.77     26.55 o 
   2  11   6      643.50      639.96     46.03 o 
   3  11   6        3.25       12.07     42.52 o 
   4  11   6      864.16      860.83     70.78 o 
   5  11   6        0.71      -11.98     60.73 o 
   6  11   6       15.03       26.34     92.68 o 
  -7  12   6      242.69      237.30     45.03 o 
  -6  12   6       18.63       25.95     43.20 o 
  -5  12   6      559.03      554.60     37.22 o 
  -4  12   6     1419.97     1588.90     62.25 o 
  -3  12   6     1667.51     1777.38     62.63 o 
  -2  12   6      585.77      614.47     37.98 o 
  -1  12   6       60.24       29.49     34.75 o 
   0  12   6      249.42      272.51     32.64 o 
   1  12   6       45.85       65.59     29.33 o 
   2  12   6      612.72      682.55     54.85 o 
   3  12   6       34.33       41.09     63.82 o 
   4  12   6       65.50       59.41     78.39 o 
   5  12   6      314.28      333.57     86.54 o 
  -7  13   6      179.72      120.87     83.70 o 
  -6  13   6      495.35      459.83     43.85 o 
  -5  13   6      205.78      145.05     52.10 o 
  -4  13   6      215.19      194.21     44.67 o 
  -3  13   6      709.65      656.25     46.98 o 
  -2  13   6     1334.32     1269.70     80.47 o 
  -1  13   6     1070.09     1152.63     84.28 o 
   0  13   6      216.48      173.33     39.57 o 
   1  13   6       10.48       28.25     31.80 o 
   2  13   6       27.90       28.97     42.63 o 
   3  13   6     1661.01     1819.00     98.84 o 
   4  13   6      187.68       74.37     81.81 o 
   5  13   6      563.12      537.08     93.84 o 
  -6  14   6        0.49        3.85     88.86 o 
  -5  14   6       14.63       -0.96     43.00 o 
  -4  14   6      417.47      461.89     50.37 o 
  -3  14   6       28.33       33.77     49.93 o 
  -2  14   6       62.21       51.72     66.49 o 
  -1  14   6      303.46      261.75     61.25 o 
   0  14   6      829.03      869.85     37.54 o 
   1  14   6      524.10      578.15     37.80 o 
   2  14   6     1091.28     1016.29     82.94 o 
   3  14   6       93.90       54.23     84.20 o 
   4  14   6       58.71       44.26     78.95 o 
  -5  15   6      866.01      993.38     90.62 o 
  -4  15   6        3.04        1.72     56.81 o 
  -3  15   6       44.45       20.83     54.45 o 
  -2  15   6       90.20      138.99     74.28 o 
  -1  15   6     1327.80     1108.45     81.08 o 
   0  15   6       21.25       19.99     44.69 o 
   1  15   6      143.60      153.47     74.20 o 
   2  15   6      104.92       77.84     86.75 o 
   3  15   6      447.27      434.21     93.56 o 
  -4  16   6      324.40      290.17     66.23 o 
  -3  16   6       46.51       43.64     59.58 o 
  -2  16   6      403.41      290.86     68.56 o 
  -1  16   6       64.63       84.95     82.53 o 
   0  16   6      226.34      249.18     84.09 o 
   1  16   6       29.29       32.52     80.78 o 
   2  16   6      317.97      340.70     94.47 o 
  -2  17   6        0.25        6.56    454.37 o 
  -1  17   6      865.44      935.82     89.09 o 
   0  17   6       13.14       10.39     93.63 o 
  -9   0   7      628.26      807.29     83.31 o 
  -7   0   7      341.69      314.48     51.49 o 
  -5   0   7     4157.34     4090.26     77.52 o 
  -3   0   7     1367.65     1337.11     40.19 o 
  -1   0   7      340.67      329.82     13.05 o 
   1   0   7      393.50      399.54     30.05 o 
   3   0   7      421.77      477.30     34.43 o 
   5   0   7     1863.45     1969.55     62.66 o 
   7   0   7      107.15      108.42     80.47 o 
 -10   1   7       29.93       23.56     64.86 o 
  -9   1   7        2.23        5.06     49.37 o 
  -8   1   7      523.82      450.30     43.91 o 
  -7   1   7       84.20       86.23     37.80 o 
  -6   1   7      388.92      351.45     30.24 o 
  -5   1   7      167.12      196.36     21.21 o 
  -4   1   7     1300.22     1270.84     27.67 o 
  -3   1   7        8.78       13.80     12.63 o 
  -2   1   7     3720.17     3622.71     33.47 o 
  -1   1   7      101.22       90.81      7.33 o 
   0   1   7      337.71      301.60      9.34 o 
   1   1   7      750.28      735.93     28.85 o 
   2   1   7     2712.18     2854.97     99.31 o 
   3   1   7     1801.19     1777.51     42.71 o 
   4   1   7      107.25       87.66     18.99 o 
   5   1   7      293.98      254.16     21.63 o 
   6   1   7      890.72      922.46     35.52 o 
   7   1   7        0.16        1.80     23.77 o 
   8   1   7      171.80      105.32     64.83 o 
 -10   2   7      322.10      259.76     53.63 o 
  -9   2   7      457.20      374.85     44.97 o 
  -8   2   7       35.51       42.45     35.20 o 
  -7   2   7       19.63       21.48     27.15 o 
  -6   2   7      168.75      154.61     23.23 o 
  -5   2   7     1874.20     1811.34     37.66 o 
  -4   2   7      353.33      359.60     21.48 o 
  -3   2   7        2.19       -1.08     16.65 o 
  -2   2   7       19.85       26.28     12.88 o 
  -1   2   7     7144.64     6796.79    113.62 o 
   0   2   7     2208.65     2243.23     28.45 o 
   1   2   7     3192.01     3022.99     62.80 o 
   2   2   7       33.24       47.67     15.85 o 
   3   2   7      231.94      228.71     20.40 o 
   4   2   7       93.75       81.92     19.19 o 
   5   2   7      848.02      818.09     28.21 o 
   6   2   7       48.86       60.62     31.06 o 
   7   2   7       47.28       79.80     58.37 o 
   8   2   7        5.59       20.82     84.46 o 
 -10   3   7       56.14       67.50     62.80 o 
  -9   3   7      192.32      205.73     53.55 o 
  -8   3   7     1015.72      982.72     54.47 o 
  -7   3   7     1060.48      971.69     36.10 o 
  -6   3   7     1155.22     1118.07     45.13 o 
  -5   3   7      450.97      480.06     28.37 o 
  -4   3   7      461.41      441.60     23.14 o 
  -3   3   7      786.33      723.76     29.36 o 
  -2   3   7     2092.30     2115.25     33.36 o 
  -1   3   7      295.70      284.94     11.91 o 
   0   3   7       66.37       64.35     14.67 o 
   1   3   7      391.86      400.47     16.08 o 
   2   3   7      835.98      804.79     22.21 o 
   3   3   7      147.68      111.87     16.41 o 
   4   3   7       83.69       98.81     19.54 o 
   5   3   7      498.59      497.57     27.65 o 
   6   3   7      685.59      695.54     30.06 o 
   7   3   7      343.92      306.28     51.94 o 
  -9   4   7     1408.97     1519.85     72.58 o 
  -8   4   7      237.07      247.40     45.18 o 
  -7   4   7       11.05       25.83     41.49 o 
  -6   4   7      737.51      709.32     35.24 o 
  -5   4   7     2237.29     2292.84     50.87 o 
  -4   4   7      342.95      374.14     25.60 o 
  -3   4   7     3323.53     3373.09     53.70 o 
  -2   4   7      156.27      159.27     19.72 o 
  -1   4   7      465.38      523.39     21.19 o 
   0   4   7     3670.09     3784.40     46.10 o 
   1   4   7       48.39       46.67     11.50 o 
   2   4   7       13.43       11.12     14.71 o 
   3   4   7      144.04      127.81     17.95 o 
   4   4   7     1531.09     1568.02     32.60 o 
   5   4   7      383.80      362.77     26.02 o 
   6   4   7      257.54      250.39     44.59 o 
   7   4   7       86.41       83.93     78.60 o 
  -9   5   7      181.08      117.70     52.31 o 
  -8   5   7      175.34      185.03     37.61 o 
  -7   5   7      318.04      346.48     28.81 o 
  -6   5   7      109.21       70.65     28.86 o 
  -5   5   7      174.44      139.94     24.22 o 
  -4   5   7      496.03      509.10     29.50 o 
  -3   5   7     1566.30     1680.15     39.73 o 
  -2   5   7     1242.40     1202.62     40.15 o 
  -1   5   7       51.88       49.84     18.18 o 
   0   5   7      105.41       91.23     10.18 o 
   1   5   7     2228.89     2235.05     27.56 o 
   2   5   7       75.89       94.47     17.66 o 
   3   5   7     2006.16     2083.03     35.28 o 
   4   5   7      772.08      753.10     26.01 o 
   5   5   7       24.26       30.13     28.04 o 
   6   5   7       30.61       37.73     47.33 o 
   7   5   7       25.86       32.46     55.96 o 
  -9   6   7      155.78      150.22     60.59 o 
  -8   6   7      617.89      583.15     40.34 o 
  -7   6   7        6.02       -4.87     24.17 o 
  -6   6   7     1189.53     1212.34     37.63 o 
  -5   6   7        2.39        3.74     10.02 o 
  -4   6   7     1674.14     1738.52     38.84 o 
  -3   6   7      322.53      332.47     22.11 o 
  -2   6   7      103.64       73.31     16.26 o 
  -1   6   7      632.13      583.26     31.92 o 
   0   6   7     1021.53     1070.39     23.00 o 
   1   6   7     1131.39     1133.15     26.50 o 
   2   6   7        1.18        5.71     18.89 o 
   3   6   7       50.42       39.76     19.17 o 
   4   6   7      700.13      725.54     25.95 o 
   5   6   7       81.41       74.85     32.28 o 
   6   6   7       53.26       66.67     52.57 o 
   7   6   7       77.78       79.78     62.08 o 
  -9   7   7      241.42      215.96     64.10 o 
  -8   7   7      145.37      124.65     45.24 o 
  -7   7   7     3256.54     3528.26     60.23 o 
  -6   7   7      425.32      427.33     34.51 o 
  -5   7   7      164.85      141.27     24.42 o 
  -4   7   7        3.62       15.50     23.12 o 
  -3   7   7      194.45      147.39     20.01 o 
  -2   7   7       53.62       38.80     18.62 o 
  -1   7   7      210.86      185.23     22.96 o 
   0   7   7       32.66       22.67     21.88 o 
   1   7   7      135.30      135.89     21.24 o 
   2   7   7      505.79      472.27     21.20 o 
   3   7   7      171.81      188.36     22.45 o 
   4   7   7        6.26       17.32     39.77 o 
   5   7   7      322.56      298.10     45.00 o 
   6   7   7       56.50       50.80     68.50 o 
   7   7   7      511.27      598.56     59.98 o 
  -9   8   7        3.61       10.37     60.85 o 
  -8   8   7      363.77      354.32     42.36 o 
  -7   8   7       14.99        3.75     30.90 o 
  -6   8   7     1025.97      971.21     35.96 o 
  -5   8   7        3.11        5.51      8.62 o 
  -4   8   7     1754.46     1873.09     42.34 o 
  -3   8   7       20.21       41.94     19.43 o 
  -2   8   7      604.60      747.07     29.14 o 
  -1   8   7      266.49      181.79     22.52 o 
   0   8   7     2681.94     2665.17     72.57 o 
   1   8   7       10.84        4.79     23.72 o 
   2   8   7      112.62      122.76     21.21 o 
   3   8   7      439.35      453.23     35.10 o 
   4   8   7      981.01      988.06     54.13 o 
   5   8   7       84.79       65.96     50.25 o 
   6   8   7      113.25      109.26     75.75 o 
  -8   9   7      102.99       53.66     57.96 o 
  -7   9   7      524.93      537.27     33.96 o 
  -6   9   7      240.29      277.04     32.12 o 
  -5   9   7       20.27       18.28     29.47 o 
  -4   9   7       39.13       10.45     13.67 o 
  -3   9   7     2966.66     3120.96     45.51 o 
  -2   9   7       15.42       23.68     25.57 o 
  -1   9   7     1385.64     1361.60     40.35 o 
   0   9   7       26.20       44.97     24.10 o 
   1   9   7     1415.92     1669.63     44.40 o 
   2   9   7      314.09      274.70     31.12 o 
   3   9   7      954.26      959.76     49.84 o 
   4   9   7       20.90       26.48     44.11 o 
   5   9   7        6.94       -1.41     12.32 o 
   6   9   7       79.50       86.04     81.69 o 
  -8  10   7      208.83      258.15     50.22 o 
  -7  10   7        0.24       -5.20     27.27 o 
  -6  10   7      547.41      635.71     31.10 o 
  -5  10   7      694.14      726.46     33.97 o 
  -4  10   7     2767.39     2534.82     61.95 o 
  -3  10   7      809.97      837.75     32.16 o 
  -2  10   7       63.27       31.98     27.26 o 
  -1  10   7      174.72      213.99     25.86 o 
   0  10   7      775.79      874.30     35.91 o 
   1  10   7       37.00       38.39     29.06 o 
   2  10   7       69.23       76.64     39.06 o 
   3  10   7        0.89        2.35     17.04 o 
   4  10   7      947.32      989.56     55.33 o 
   5  10   7        9.10       20.38     82.72 o 
   6  10   7      114.14       50.89     81.86 o 
  -7  11   7      718.80      705.23     55.43 o 
  -6  11   7       26.90       15.38     38.61 o 
  -5  11   7      297.81      256.22     29.06 o 
  -4  11   7      514.44      497.12     36.23 o 
  -3  11   7     2018.19     2014.01     44.99 o 
  -2  11   7      518.53      597.16     33.92 o 
  -1  11   7      860.51      874.42     37.74 o 
   0  11   7      162.39      178.94     34.95 o 
   1  11   7      140.03      118.67     38.14 o 
   2  11   7      613.24      549.41     45.74 o 
   3  11   7      290.58      308.32     47.34 o 
   4  11   7      148.83      183.54     78.10 o 
   5  11   7      178.10      224.99     85.42 o 
  -7  12   7        0.03       -2.95     54.43 o 
  -6  12   7      149.29      246.10     44.36 o 
  -5  12   7       53.15       53.91     40.18 o 
  -4  12   7       55.92      103.68     43.28 o 
  -3  12   7        7.03        1.18      4.79 o 
  -2  12   7      557.52      522.75     39.39 o 
  -1  12   7      957.66      934.25     69.46 o 
   0  12   7     1162.50     1335.26     53.50 o 
   1  12   7      825.75      762.78     54.33 o 
   2  12   7       91.26       97.99     44.65 o 
   3  12   7      375.64      358.82     52.41 o 
   4  12   7      121.42      163.20     71.06 o 
   5  12   7      327.49      250.65     88.09 o 
  -6  13   7      259.95      250.00     48.48 o 
  -5  13   7        5.58       20.80     58.01 o 
  -4  13   7      172.29      152.71     48.36 o 
  -3  13   7      676.96      700.48     78.45 o 
  -2  13   7      342.15      432.58     63.39 o 
  -1  13   7        1.48       -3.58     51.61 o 
   0  13   7        5.25       -5.60     28.65 o 
   1  13   7      432.15      421.55     46.17 o 
   2  13   7      673.68      652.98     48.04 o 
   3  13   7      391.93      400.96     67.31 o 
   4  13   7       33.57       92.80     93.94 o 
  -5  14   7      519.71      560.79     62.31 o 
  -4  14   7       40.26       29.59     59.46 o 
  -3  14   7      163.42      167.43     47.89 o 
  -2  14   7       14.04       22.43     73.75 o 
  -1  14   7      280.82      275.98     63.70 o 
   0  14   7        1.79        3.35      9.46 o 
   1  14   7      301.22      312.76     48.24 o 
   2  14   7      129.20      102.58     45.08 o 
   3  14   7      284.78      241.55     93.41 o 
  -4  15   7      219.57      209.79     60.48 o 
  -3  15   7      100.53      133.32     58.06 o 
  -2  15   7      832.88      857.50     80.46 o 
  -1  15   7       39.06       71.40     70.34 o 
   0  15   7      103.03      121.18     71.41 o 
   1  15   7       19.71       32.40     53.81 o 
   2  15   7     1602.23     1488.47     93.74 o 
  -2  16   7      140.18      102.06     92.55 o 
  -1  16   7      814.76      905.51     87.33 o 
   0  16   7      125.13      112.81     92.19 o 
  -8   0   8       12.40       38.42     72.56 o 
  -6   0   8      764.02      619.38     44.13 o 
  -4   0   8      107.10       52.30     28.20 o 
  -2   0   8     6862.00     6975.10     65.36 o 
   0   0   8     3157.43     3124.29     65.82 o 
   2   0   8      197.43      161.25     37.92 o 
   4   0   8       99.10       77.54     37.17 o 
   6   0   8       11.30        3.90     16.93 o 
  -9   1   8      402.94      435.03     54.44 o 
  -8   1   8      227.12      160.96     49.50 o 
  -7   1   8      334.65      324.62     41.63 o 
  -6   1   8      457.56      509.46     33.21 o 
  -5   1   8      481.29      436.89     22.21 o 
  -4   1   8       64.91       56.06     16.88 o 
  -3   1   8     2138.97     2137.19     35.43 o 
  -2   1   8       65.63       55.29     12.61 o 
  -1   1   8     1040.67     1068.34     19.83 o 
   0   1   8        6.19        0.23      9.47 o 
   1   1   8     1921.25     1877.14     37.45 o 
   2   1   8        1.07       -3.15     20.56 o 
   3   1   8      283.85      278.56     31.70 o 
   4   1   8      900.40      820.77     31.08 o 
   5   1   8      649.83      691.68     32.69 o 
   6   1   8      233.75      228.43     35.95 o 
   7   1   8       86.25       62.88     60.79 o 
  -9   2   8        2.38       30.65     44.02 o 
  -8   2   8      206.60      155.72     41.03 o 
  -7   2   8       67.16       40.18     28.89 o 
  -6   2   8     2145.40     2245.80     60.10 o 
  -5   2   8      366.72      349.69     21.22 o 
  -4   2   8      779.51      718.16     23.32 o 
  -3   2   8      487.89      523.98     32.77 o 
  -2   2   8      623.57      642.51     21.82 o 
  -1   2   8      237.31      234.25     29.46 o 
   0   2   8        8.05        1.59     22.84 o 
   1   2   8       67.15       49.12     22.05 o 
   2   2   8     1110.20     1190.50     36.22 o 
   3   2   8      502.74      461.34     22.13 o 
   4   2   8      755.18      799.78     30.88 o 
   5   2   8       22.19       14.35     33.80 o 
   6   2   8      167.86      203.25     39.69 o 
   7   2   8        3.09        4.86     78.88 o 
  -9   3   8      428.39      386.88     54.93 o 
  -8   3   8       40.43       39.70     49.34 o 
  -7   3   8        2.64       -9.29     19.70 o 
  -6   3   8      297.55      348.84     32.37 o 
  -5   3   8     1753.85     1734.11     46.14 o 
  -4   3   8     1258.89     1404.15     40.79 o 
  -3   3   8     1542.62     1490.61     39.96 o 
  -2   3   8      197.00      185.37     16.70 o 
  -1   3   8      326.15      313.67     18.89 o 
   0   3   8     1375.57     1444.08     39.84 o 
   1   3   8     1010.74     1053.25     34.65 o 
   2   3   8     1818.53     1780.77     35.72 o 
   3   3   8      152.66      174.92     22.76 o 
   4   3   8      159.25      139.71     26.79 o 
   5   3   8      289.25      311.38     34.14 o 
   6   3   8       77.87       50.50     40.97 o 
   7   3   8       11.98      -16.41     42.59 o 
  -9   4   8       70.43       70.20     59.98 o 
  -8   4   8      123.99       96.31     43.41 o 
  -7   4   8      439.75      444.21     35.92 o 
  -6   4   8      721.19      687.63     37.29 o 
  -5   4   8      439.73      460.16     30.58 o 
  -4   4   8       85.47       68.04     24.23 o 
  -3   4   8      153.68      127.05     18.56 o 
  -2   4   8     4138.49     3996.92     56.89 o 
  -1   4   8      372.62      372.75     20.70 o 
   0   4   8     1575.03     1651.00     49.40 o 
   1   4   8      164.81      178.09     20.88 o 
   2   4   8      195.52      243.96     21.96 o 
   3   4   8      274.14      324.16     24.33 o 
   4   4   8      683.16      672.93     29.27 o 
   5   4   8       72.05       90.35     30.72 o 
   6   4   8        3.33       41.37     40.70 o 
   7   4   8       75.21       69.66     84.39 o 
  -9   5   8      616.09      636.58     57.75 o 
  -8   5   8     1780.77     1772.02     59.61 o 
  -7   5   8      492.51      470.15     32.57 o 
  -6   5   8       48.36       49.30     31.08 o 
  -5   5   8      268.80      281.74     28.48 o 
  -4   5   8      683.10      748.95     32.15 o 
  -3   5   8        8.10       17.69     23.25 o 
  -2   5   8        1.06       -4.13     19.32 o 
  -1   5   8       12.14       17.67     18.74 o 
   0   5   8      261.13      204.76     24.53 o 
   1   5   8      943.10      922.95     29.03 o 
   2   5   8      113.67      141.99     22.09 o 
   3   5   8       64.40       60.16     23.76 o 
   4   5   8     1325.46     1367.45     37.37 o 
   5   5   8      768.23      836.06     41.15 o 
   6   5   8      442.90      515.64     51.74 o 
  -9   6   8       95.39      120.26     62.19 o 
  -8   6   8       24.09       43.64     45.51 o 
  -7   6   8     1066.94      993.03     39.21 o 
  -6   6   8      468.74      448.76     29.67 o 
  -5   6   8      673.07      761.97     31.80 o 
  -4   6   8      300.02      300.78     25.76 o 
  -3   6   8       42.70       77.17     22.00 o 
  -2   6   8       12.60       25.60     15.34 o 
  -1   6   8     1771.16     1797.11     49.74 o 
   0   6   8       14.70       -1.95     17.61 o 
   1   6   8      156.49      136.22     24.50 o 
   2   6   8      445.04      411.25     23.82 o 
   3   6   8     1072.19     1055.33     32.82 o 
   4   6   8      176.52      143.16     29.27 o 
   5   6   8       62.52       39.46     40.79 o 
   6   6   8      117.76      119.94     54.82 o 
  -8   7   8      432.05      411.36     43.81 o 
  -7   7   8       11.11       15.13     35.96 o 
  -6   7   8      393.76      422.80     32.16 o 
  -5   7   8      216.84      189.37     27.02 o 
  -4   7   8     2023.40     2156.35     44.96 o 
  -3   7   8       37.61       49.18     23.29 o 
  -2   7   8      602.53      621.15     28.28 o 
  -1   7   8        5.02       -4.98     17.08 o 
   0   7   8     2051.20     2200.49     47.11 o 
   1   7   8      139.97      117.79     27.38 o 
   2   7   8     1163.97     1187.04     40.28 o 
   3   7   8       22.96       20.59     30.21 o 
   4   7   8        8.50       18.12     30.55 o 
   5   7   8       26.90        0.27     14.79 o 
   6   7   8      191.87      206.29     60.85 o 
  -8   8   8        0.18        2.50     56.90 o 
  -7   8   8      685.51      649.20     37.78 o 
  -6   8   8       60.77       36.71     31.90 o 
  -5   8   8     1239.24     1325.60     36.13 o 
  -4   8   8      399.50      475.04     28.87 o 
  -3   8   8      318.65      267.43     21.38 o 
  -2   8   8        0.72       25.18     23.03 o 
  -1   8   8     1347.68     1330.82     40.38 o 
   0   8   8       27.09        1.16      5.69 o 
   1   8   8       83.55      118.30     26.63 o 
   2   8   8       51.19       33.67     30.47 o 
   3   8   8      827.23      912.16     52.73 o 
   4   8   8        2.23       15.05     59.86 o 
   5   8   8       14.78        6.25     54.21 o 
   6   8   8       64.41      121.34     63.00 o 
  -8   9   8      971.05     1139.71     55.40 o 
  -7   9   8       43.75       54.91     38.50 o 
  -6   9   8        0.51       16.37     39.20 o 
  -5   9   8      270.28      268.82     30.44 o 
  -4   9   8     1782.74     1701.05     40.67 o 
  -3   9   8      207.05      146.72     27.01 o 
  -2   9   8      130.92      115.74     25.49 o 
  -1   9   8      105.64      107.19     29.08 o 
   0   9   8      571.56      532.24     31.40 o 
   1   9   8      126.96      132.69     41.65 o 
   2   9   8       97.67       86.41     37.96 o 
   3   9   8      214.32      123.01     44.56 o 
   4   9   8      482.62      435.91     52.47 o 
   5   9   8       10.33       19.19     62.08 o 
  -7  10   8      361.35      356.08     38.59 o 
  -6  10   8       19.33       35.71     37.08 o 
  -5  10   8      299.62      338.31     30.39 o 
  -4  10   8       23.41       53.65     25.62 o 
  -3  10   8     1881.47     2064.56     47.09 o 
  -2  10   8      552.34      458.73     28.71 o 
  -1  10   8     1691.56     1830.47     49.34 o 
   0  10   8      513.57      513.18     32.49 o 
   1  10   8        3.38        5.11     40.65 o 
   2  10   8       13.18      -14.65     55.96 o 
   3  10   8      516.65      517.77     51.90 o 
   4  10   8      211.94      244.03     55.46 o 
   5  10   8        7.61        8.26     93.09 o 
  -7  11   8      123.72       83.92     52.38 o 
  -6  11   8       31.86       44.98     35.68 o 
  -5  11   8      173.52      151.55     38.65 o 
  -4  11   8     2234.55     2233.99     50.18 o 
  -3  11   8        8.33        4.63     31.93 o 
  -2  11   8       48.37       52.27     35.75 o 
  -1  11   8       18.67       20.15     34.64 o 
   0  11   8     1665.06     1859.90     51.84 o 
   1  11   8      143.17      121.87     58.98 o 
   2  11   8      589.52      520.77     61.25 o 
   3  11   8       78.23       62.63     55.83 o 
   4  11   8       14.91       26.74     62.19 o 
  -6  12   8      406.76      387.33     45.96 o 
  -5  12   8      223.03      141.99     45.54 o 
  -4  12   8      229.63      253.39     44.57 o 
  -3  12   8       20.54       19.01     35.65 o 
  -2  12   8      145.55      139.92     36.40 o 
  -1  12   8      112.05      149.59     43.98 o 
   0  12   8        6.76        3.10     22.51 o 
   1  12   8      352.92      318.97     64.36 o 
   2  12   8      498.72      460.69     75.57 o 
   3  12   8      411.76      421.42     52.41 o 
   4  12   8       34.72       41.30    101.83 o 
  -5  13   8      302.20      307.95     59.61 o 
  -4  13   8      152.60      162.89     55.98 o 
  -3  13   8      343.76      350.72     54.81 o 
  -2  13   8      148.73       97.79     66.64 o 
  -1  13   8      125.98      110.88     49.85 o 
   0  13   8       70.77       82.88     49.53 o 
   1  13   8      974.31      903.07     76.19 o 
   2  13   8       21.65        3.09    202.17 o 
   3  13   8       28.77       50.63     89.67 o 
  -4  14   8        2.68       -2.60     13.81 o 
  -3  14   8      201.14      295.83     60.83 o 
  -2  14   8     1073.21     1171.11     87.12 o 
  -1  14   8      432.71      420.51     76.01 o 
   0  14   8      182.64      197.70     53.51 o 
   1  14   8       14.20       17.26     81.51 o 
   2  14   8      341.01      292.50     85.27 o 
  -3  15   8      350.29      377.09     68.15 o 
  -2  15   8        0.47        4.86     90.66 o 
  -1  15   8      136.90      170.93     87.83 o 
   0  15   8       21.38       46.51     89.75 o 
  -9   0   9      302.72      232.13     87.71 o 
  -7   0   9     1480.98     1716.99     87.94 o 
  -5   0   9       32.56       12.82     32.15 o 
  -3   0   9      216.17      213.13     46.06 o 
  -1   0   9       35.81       26.35     42.63 o 
   1   0   9     1527.21     1451.81     50.97 o 
   3   0   9      155.08      163.77     48.77 o 
   5   0   9      211.47      283.45     71.90 o 
  -9   1   9        0.61       14.65     58.70 o 
  -8   1   9      116.63      145.48     41.46 o 
  -7   1   9      343.50      376.15     31.49 o 
  -6   1   9      822.34      847.89     30.41 o 
  -5   1   9      219.33      181.63     22.46 o 
  -4   1   9     1448.73     1442.92     33.53 o 
  -3   1   9       12.86       35.56     36.03 o 
  -2   1   9     1415.99     1348.90     52.51 o 
  -1   1   9       37.91       48.90     32.04 o 
   0   1   9     1507.24     1499.95     37.20 o 
   1   1   9      118.93      118.69     22.71 o 
   2   1   9        4.47       24.58     24.43 o 
   3   1   9       10.20        9.64     36.91 o 
   4   1   9      326.77      356.98     40.58 o 
   5   1   9        0.10        2.67     35.39 o 
   6   1   9       40.99       59.26     45.39 o 
  -9   2   9      193.08      258.15     65.83 o 
  -8   2   9       79.51       72.01     44.03 o 
  -7   2   9      482.33      426.86     31.60 o 
  -6   2   9       60.96       57.37     28.91 o 
  -5   2   9      323.60      231.98     25.21 o 
  -4   2   9      597.93      612.64     27.05 o 
  -3   2   9     3422.85     3514.87     84.38 o 
  -2   2   9       74.55       76.32     33.25 o 
  -1   2   9     1113.47     1113.75     39.04 o 
   0   2   9      111.73       94.78     21.21 o 
   1   2   9      343.79      370.65     24.02 o 
   2   2   9        1.85        0.20      2.96 o 
   3   2   9       85.57       88.97     32.07 o 
   4   2   9       27.01        2.78     26.00 o 
   5   2   9       56.47       41.04     40.53 o 
   6   2   9       32.28       39.68     47.03 o 
  -9   3   9      462.94      347.28     68.03 o 
  -8   3   9       44.14       40.40     54.16 o 
  -7   3   9       39.55       49.54     38.73 o 
  -6   3   9      482.40      526.43     34.82 o 
  -5   3   9      203.16      235.10     28.65 o 
  -4   3   9      276.25      247.19     22.99 o 
  -3   3   9      165.33      137.45     25.56 o 
  -2   3   9      277.48      299.43     33.78 o 
  -1   3   9       24.12        1.70      9.86 o 
   0   3   9     1720.29     1809.20     46.02 o 
   1   3   9        0.68      -16.71     21.99 o 
   2   3   9       20.09       14.80     29.87 o 
   3   3   9     1724.57     1842.74     50.03 o 
   4   3   9     1160.33     1177.72     37.29 o 
   5   3   9      403.26      457.91     40.16 o 
   6   3   9       44.53       58.11     49.36 o 
  -8   4   9      496.42      547.51     44.52 o 
  -7   4   9      677.90      696.68     42.62 o 
  -6   4   9      441.00      371.09     35.18 o 
  -5   4   9       20.59       30.20     29.54 o 
  -4   4   9      138.44      140.90     25.40 o 
  -3   4   9      158.90      176.71     20.98 o 
  -2   4   9      125.78       86.57     34.53 o 
  -1   4   9       48.33       67.27     26.74 o 
   0   4   9        4.82        9.20     17.41 o 
   1   4   9     2038.25     2115.88     42.73 o 
   2   4   9      583.22      537.74     34.07 o 
   3   4   9      361.55      319.69     26.84 o 
   4   4   9       25.79       23.77     35.44 o 
   5   4   9      316.63      340.09     41.57 o 
   6   4   9      174.07      164.90     57.80 o 
  -8   5   9        2.36       -0.79     38.77 o 
  -7   5   9      615.79      612.18     41.05 o 
  -6   5   9      835.99      878.88     42.87 o 
  -5   5   9     2239.30     2453.19     63.34 o 
  -4   5   9      161.35      122.71     28.59 o 
  -3   5   9      123.55      102.54     24.63 o 
  -2   5   9      235.62      241.73     27.55 o 
  -1   5   9     1746.09     1946.04     49.88 o 
   0   5   9      759.18      847.93     36.89 o 
   1   5   9      720.38      672.85     35.27 o 
   2   5   9       43.74       11.27     19.13 o 
   3   5   9       60.89       72.59     35.66 o 
   4   5   9       68.61       61.66     33.41 o 
   5   5   9       89.90       94.69     54.81 o 
  -8   6   9      479.71      486.08     46.98 o 
  -7   6   9       78.36       60.74     37.06 o 
  -6   6   9      422.81      423.38     31.22 o 
  -5   6   9      281.86      229.17     27.43 o 
  -4   6   9      328.31      312.15     26.19 o 
  -3   6   9     1021.34      955.57     31.46 o 
  -2   6   9     1616.12     1618.15     48.64 o 
  -1   6   9      122.49      111.51     29.79 o 
   0   6   9      225.37      209.59     35.85 o 
   1   6   9       54.77       52.16     30.81 o 
   2   6   9      615.86      681.80     35.50 o 
   3   6   9      172.55      176.07     34.42 o 
   4   6   9       25.89       27.61     48.20 o 
   5   6   9       18.18       37.84     88.87 o 
  -8   7   9       86.27       55.50     51.45 o 
  -7   7   9       16.32       11.53     20.81 o 
  -6   7   9        2.01       -3.37     28.38 o 
  -5   7   9     1198.10     1208.29     39.67 o 
  -4   7   9        0.92       12.79     23.33 o 
  -3   7   9        0.32        5.88     24.15 o 
  -2   7   9       27.63       17.40     30.58 o 
  -1   7   9     1203.95     1045.95     62.06 o 
   0   7   9       11.18       34.60     43.06 o 
   1   7   9        2.51       -6.07     22.03 o 
   2   7   9       90.15       75.03     34.04 o 
   3   7   9     1029.01     1122.50     56.17 o 
   4   7   9      164.29      150.57     55.20 o 
   5   7   9      825.44      856.57     83.58 o 
  -7   8   9       23.50       15.13     39.57 o 
  -6   8   9      198.74      246.48     37.77 o 
  -5   8   9      114.45      113.00     33.17 o 
  -4   8   9     1233.67     1364.44     40.58 o 
  -3   8   9      132.15       91.80     29.33 o 
  -2   8   9     1944.98     1977.75     66.62 o 
  -1   8   9      193.90      195.24     44.13 o 
   0   8   9        3.74        6.04     42.70 o 
   1   8   9        0.15      -13.58     27.35 o 
   2   8   9      960.83     1004.41     55.09 o 
   3   8   9       10.64       18.39     74.57 o 
   4   8   9       18.65       42.57     71.45 o 
  -7   9   9      305.53      320.56     44.56 o 
  -6   9   9        2.47       16.39     39.90 o 
  -5   9   9     1481.58     1615.72     47.32 o 
  -4   9   9       92.79       89.35     29.40 o 
  -3   9   9        2.92       -1.57     27.22 o 
  -2   9   9      102.55       81.61     28.90 o 
  -1   9   9     1978.38     2158.74     70.60 o 
   0   9   9      214.37      195.15     40.70 o 
   1   9   9      524.10      485.37     47.12 o 
   2   9   9      136.74       85.20     52.65 o 
   3   9   9       24.96       31.73     56.55 o 
   4   9   9      147.87      164.01     89.59 o 
  -6  10   9      109.16      118.93     41.20 o 
  -5  10   9       74.90       74.69     30.41 o 
  -4  10   9      236.29      163.18     35.63 o 
  -3  10   9        6.64       15.99     34.20 o 
  -2  10   9      100.56      103.89     33.26 o 
  -1  10   9       13.58        7.93     48.92 o 
   0  10   9      592.83      684.02     51.84 o 
   1  10   9      384.23      441.28     47.80 o 
   2  10   9     1026.08      970.86     68.60 o 
   3  10   9       30.78        6.87     85.72 o 
   4  10   9        0.74       16.76     96.88 o 
  -6  11   9      453.01      394.14     42.39 o 
  -5  11   9      267.88      291.30     41.34 o 
  -4  11   9      164.51      120.06     39.95 o 
  -3  11   9       16.43       24.87     37.12 o 
  -2  11   9       20.95        1.78      9.69 o 
  -1  11   9      364.44      318.23     50.42 o 
   0  11   9      496.28      482.57     48.79 o 
   1  11   9        1.64       -3.40     60.46 o 
   2  11   9        7.13       -7.13    117.22 o 
   3  11   9      539.08      527.81     87.28 o 
  -5  12   9       10.19       18.49     54.16 o 
  -4  12   9      696.59      746.99     45.98 o 
  -3  12   9      593.51      608.45     37.16 o 
  -2  12   9      666.73      669.19     37.99 o 
  -1  12   9       57.46       48.78     56.01 o 
   0  12   9        0.64       14.49     79.74 o 
   1  12   9      122.42      137.34     73.52 o 
   2  12   9       48.04       41.30     89.81 o 
  -4  13   9      107.31      105.80     67.08 o 
  -3  13   9        5.76       13.26     63.80 o 
  -2  13   9      223.54      285.73     60.98 o 
  -1  13   9      412.68      499.01     78.84 o 
   0  13   9      141.22       81.14     87.68 o 
   1  13   9      120.91      109.62     90.06 o 
  -2  14   9        7.12       21.00     66.54 o 
  -8   0  10      187.25      148.20     55.78 o 
  -6   0  10      559.30      507.37     42.85 o 
  -4   0  10     2300.83     2763.16    114.36 o 
  -2   0  10      711.48      705.11     64.65 o 
   0   0  10      303.00      300.88     39.11 o 
   2   0  10       93.80      131.93     42.28 o 
   4   0  10       90.79      101.80     75.60 o 
  -8   1  10       86.07       85.09     47.72 o 
  -7   1  10      886.40      909.14     38.30 o 
  -6   1  10      143.03      154.78     39.50 o 
  -5   1  10      370.05      374.04     28.11 o 
  -4   1  10        2.02        6.24     46.30 o 
  -3   1  10      822.37      726.20     48.35 o 
  -2   1  10        1.97       16.93     52.34 o 
  -1   1  10     1095.46     1125.09     42.93 o 
   0   1  10        9.16       17.72     27.27 o 
   1   1  10       15.34       19.57     27.10 o 
   2   1  10      188.63      167.08     29.28 o 
   3   1  10     1323.27     1436.08     59.02 o 
   4   1  10      116.16      126.46     49.42 o 
   5   1  10       29.19       21.43     64.15 o 
  -8   2  10      626.77      683.42     61.62 o 
  -7   2  10       12.12        0.41     43.30 o 
  -6   2  10       16.24       76.04     44.23 o 
  -5   2  10       78.57       77.46     33.51 o 
  -4   2  10       84.30       75.83     40.44 o 
  -3   2  10        7.64      -24.81     29.94 o 
  -2   2  10      171.30      161.69     40.01 o 
  -1   2  10       59.94       43.63     31.74 o 
   0   2  10     2518.63     2606.38     49.78 o 
   1   2  10        1.15       10.96     31.26 o 
   2   2  10      109.81       83.40     33.18 o 
   3   2  10       24.75       32.85     38.98 o 
   4   2  10      296.86      332.25     49.64 o 
   5   2  10       52.67       20.41     59.85 o 
  -8   3  10      466.27      505.18     48.19 o 
  -7   3  10      796.83      850.90     43.73 o 
  -6   3  10      653.14      614.39     39.17 o 
  -5   3  10      215.82      206.11     43.08 o 
  -4   3  10      220.34      163.67     32.38 o 
  -3   3  10      880.47      951.15     52.08 o 
  -2   3  10      294.06      329.67     38.97 o 
  -1   3  10     1189.98     1159.94     43.43 o 
   0   3  10      243.06      197.37     27.78 o 
   1   3  10      204.41      156.25     30.21 o 
   2   3  10        9.28       -8.73     31.46 o 
   3   3  10      179.87      185.77     40.11 o 
   4   3  10        1.42        0.84     60.40 o 
   5   3  10       19.91       10.51     58.84 o 
  -8   4  10      198.37      189.38     50.58 o 
  -7   4  10       62.02       55.20     44.34 o 
  -6   4  10      261.01      187.06     39.51 o 
  -5   4  10      541.88      549.29     43.87 o 
  -4   4  10     1274.01     1254.13     52.07 o 
  -3   4  10      211.58      204.15     43.96 o 
  -2   4  10       73.15       68.06     33.18 o 
  -1   4  10      456.27      450.75     34.40 o 
   0   4  10      171.46      150.34     27.66 o 
   1   4  10      198.13      211.98     29.08 o 
   2   4  10        2.51       -0.75      2.32 o 
   3   4  10       24.83       49.87     37.97 o 
   4   4  10      125.47      108.56     51.56 o 
   5   4  10      255.49      238.31     86.26 o 
  -8   5  10       19.52        1.14     23.00 o 
  -7   5  10      136.04      109.97     44.80 o 
  -6   5  10      611.06      545.78     39.95 o 
  -5   5  10        2.00       -4.39      9.24 o 
  -4   5  10      178.89      138.35     38.87 o 
  -3   5  10      135.04       66.38     68.16 o 
  -2   5  10     1266.08     1231.76     46.71 o 
  -1   5  10       37.56       46.61     32.95 o 
   0   5  10       26.69       30.73     32.48 o 
   1   5  10      436.04      431.09     35.27 o 
   2   5  10      811.34      926.78     43.23 o 
   3   5  10      419.17      389.13     41.05 o 
   4   5  10      542.99      464.96     81.10 o 
  -7   6  10       80.38       53.88     44.14 o 
  -6   6  10        2.55       -0.53      4.88 o 
  -5   6  10     1001.42     1004.17     49.92 o 
  -4   6  10        9.77       10.75     34.73 o 
  -3   6  10      833.27      834.82     43.02 o 
  -2   6  10      106.76      103.40     34.55 o 
  -1   6  10      148.61      114.72     38.09 o 
   0   6  10      287.11      318.97     35.20 o 
   1   6  10      615.60      617.38     39.02 o 
   2   6  10       96.73       75.43     39.44 o 
   3   6  10       29.43        8.48     50.21 o 
   4   6  10       84.97       64.47     93.07 o 
  -7   7  10      146.50      147.14     43.18 o 
  -6   7  10     1402.86     1406.13     47.02 o 
  -5   7  10      141.64      146.50     39.65 o 
  -4   7  10       92.39       69.09     39.73 o 
  -3   7  10       31.74       12.92     44.59 o 
  -2   7  10     1874.35     2044.91     58.94 o 
  -1   7  10        0.30       -0.22     10.26 o 
   0   7  10      221.09      174.25     48.67 o 
   1   7  10        0.37       22.17     45.59 o 
   2   7  10       49.84       62.44     53.71 o 
   3   7  10       34.80       50.64     58.37 o 
   4   7  10       68.95       53.88     59.48 o 
  -6   8  10       16.86       18.68     40.58 o 
  -5   8  10      560.47      566.19     43.75 o 
  -4   8  10      315.51      253.18     34.12 o 
  -3   8  10      297.79      289.45     42.80 o 
  -2   8  10       42.52       50.82     42.86 o 
  -1   8  10     1063.27     1130.65     47.59 o 
   0   8  10      161.93      150.55     47.22 o 
   1   8  10     1005.89     1077.89     59.05 o 
   2   8  10       29.07       56.35     55.67 o 
   3   8  10        9.77       -7.82     34.86 o 
  -6   9  10      255.90      336.87     42.17 o 
  -5   9  10       18.96       12.14     30.36 o 
  -4   9  10       80.57      101.98     43.19 o 
  -3   9  10        0.45        3.04     15.50 o 
  -2   9  10      456.07      393.92     41.99 o 
  -1   9  10       58.52       45.59     41.37 o 
   0   9  10       15.34        7.44     67.20 o 
   1   9  10       78.23       72.14     52.89 o 
   2   9  10     1026.51     1089.46     60.82 o 
   3   9  10       18.26        4.51     21.09 o 
  -5  10  10      403.60      467.62     41.99 o 
  -4  10  10      177.50      154.73     50.07 o 
  -3  10  10      528.69      539.79     48.09 o 
  -2  10  10       45.05       14.46     34.49 o 
  -1  10  10       58.47       48.82     41.22 o 
   0  10  10       57.06       69.21     57.43 o 
   1  10  10      316.91      236.69     59.25 o 
   2  10  10        6.58      -11.07     43.78 o 
  -4  11  10        9.78       17.88     49.35 o 
  -3  11  10      410.20      449.33     49.45 o 
  -2  11  10      444.21      470.47     45.24 o 
  -1  11  10      171.40      154.22     50.14 o 
   0  11  10      205.54      186.83     58.11 o 
   1  11  10      154.32      106.97     62.92 o 
  -3  12  10       12.29       15.31     63.86 o 
  -2  12  10      103.71       99.80     57.42 o 
  -1  12  10      263.38      280.44     50.51 o 
   0  12  10      216.61      216.22     65.42 o 
  -5   0  11      336.49      225.60     82.16 o 
  -3   0  11      361.41      367.02     68.73 o 
  -1   0  11     2958.65     3092.68     83.07 o 
   1   0  11      206.67      138.88     46.53 o 
   3   0  11      810.00      755.94     75.83 o 
  -7   1  11      273.41      225.20     80.28 o 
  -6   1  11       53.24       15.04     65.05 o 
  -5   1  11      416.32      302.29     51.85 o 
  -4   1  11      638.19      711.60     52.68 o 
  -3   1  11       62.96       32.40     47.21 o 
  -2   1  11      656.56      672.98     50.54 o 
  -1   1  11       92.67       97.30     31.06 o 
   0   1  11      297.39      291.15     31.44 o 
   1   1  11        5.57       18.35     30.17 o 
   2   1  11      862.23      903.39     43.34 o 
   3   1  11       26.42       52.46     55.61 o 
   4   1  11       29.99       20.22     64.75 o 
  -7   2  11      379.82      409.14     82.94 o 
  -6   2  11      157.64      221.59     75.84 o 
  -5   2  11     1182.38     1369.19     67.76 o 
  -4   2  11      162.86      122.13     50.74 o 
  -3   2  11        3.25       16.10     44.42 o 
  -2   2  11      139.96      127.07     48.64 o 
  -1   2  11      248.86      243.77     35.99 o 
   0   2  11       78.97       74.59     32.14 o 
   1   2  11        0.42        1.60      9.24 o 
   2   2  11        4.80       -6.13     24.18 o 
   3   2  11      245.80      193.70     43.87 o 
   4   2  11        3.49        0.65     27.27 o 
  -7   3  11        1.94      -20.89     67.48 o 
  -6   3  11        2.87      -16.44     73.36 o 
  -5   3  11        4.08       12.82     71.62 o 
  -4   3  11      365.55      394.43     52.72 o 
  -3   3  11      937.47     1018.22     58.75 o 
  -2   3  11      139.51      129.39     36.30 o 
  -1   3  11        0.87       -0.12      9.77 o 
   0   3  11      236.05      197.62     34.24 o 
   1   3  11      138.32      138.13     40.97 o 
   2   3  11      401.49      437.43     36.82 o 
   3   3  11      248.63      268.45     41.11 o 
   4   3  11        0.20       36.55     70.74 o 
  -7   4  11       43.89       41.27     59.06 o 
  -6   4  11      407.93      418.42     73.92 o 
  -5   4  11       31.46       69.53     69.91 o 
  -4   4  11       83.85      102.96     70.52 o 
  -3   4  11      227.74      212.58     52.05 o 
  -2   4  11      121.99      117.30     40.16 o 
  -1   4  11      613.02      644.56     40.25 o 
   0   4  11       36.35       26.11     41.03 o 
   1   4  11       52.55       36.68     35.11 o 
   2   4  11      153.07      148.62     38.69 o 
   3   4  11      117.37      113.05     51.19 o 
  -6   5  11       82.36       51.07     86.94 o 
  -5   5  11      104.42      141.67     77.83 o 
  -4   5  11      265.81      257.16     74.85 o 
  -3   5  11      860.32      938.13     60.23 o 
  -2   5  11       79.61       82.52     41.29 o 
  -1   5  11       56.66       34.43     43.76 o 
   0   5  11      173.43      170.76     35.38 o 
   1   5  11       23.51        5.81     23.60 o 
   2   5  11       15.86       19.80     46.94 o 
   3   5  11        4.54       20.67     50.34 o 
  -6   6  11      664.33      663.90     62.73 o 
  -5   6  11      526.46      541.46     60.69 o 
  -4   6  11       11.68       37.30     55.67 o 
  -3   6  11       95.07       67.87     44.84 o 
  -2   6  11     1207.04     1253.25     54.69 o 
  -1   6  11       22.38       19.03     36.11 o 
   0   6  11      529.29      514.96     35.93 o 
   1   6  11        0.46       26.15     41.56 o 
   2   6  11       96.55       76.66     46.19 o 
   3   6  11      114.86      106.14     89.46 o 
  -6   7  11        6.91       11.88     99.75 o 
  -5   7  11      363.49      324.91     56.65 o 
  -4   7  11      142.92      151.80     46.59 o 
  -3   7  11      520.65      436.63     42.42 o 
  -2   7  11        3.82       12.40     52.64 o 
  -1   7  11      114.39      112.93     45.37 o 
   0   7  11       24.30       27.45     46.43 o 
   1   7  11     1319.91     1359.52     52.45 o 
   2   7  11       42.48       49.69     66.83 o 
  -5   8  11       11.88       -1.74     19.60 o 
  -4   8  11      161.37      155.39     51.14 o 
  -3   8  11      104.68       24.60     33.71 o 
  -2   8  11      238.07      233.71     47.87 o 
  -1   8  11       79.50       86.35     45.15 o 
   0   8  11      178.36      163.51     39.36 o 
   1   8  11       36.48       16.85     62.99 o 
   2   8  11      165.69      192.51     71.48 o 
  -4   9  11       45.43       87.18     54.80 o 
  -3   9  11      569.97      568.08     48.41 o 
  -2   9  11        0.29        3.77     59.85 o 
  -1   9  11      117.77       78.91     48.30 o 
   0   9  11       47.03       41.95     49.24 o 
   1   9  11      126.63      106.15     70.94 o 
  -3  10  11      184.00      130.59     56.46 o 
  -2  10  11      481.22      510.61     53.45 o 
  -1  10  11      103.00      116.61     54.00 o 
   0  10  11      422.82      447.55     86.62 o 
  -6   0  12      831.48      966.28     91.07 o 
  -4   0  12      220.89      144.88     73.52 o 
  -2   0  12      370.34      459.77     70.16 o 
   0   0  12      136.93      133.91     51.52 o 
   2   0  12      536.04      619.29     82.09 o 
  -6   1  12      105.05       59.06     70.52 o 
  -5   1  12      406.55      349.66     66.21 o 
  -4   1  12      324.11      367.14     58.84 o 
  -3   1  12       58.82       88.06     53.60 o 
  -2   1  12       70.79       68.93     46.05 o 
  -1   1  12      373.43      421.68     37.56 o 
   0   1  12       52.01       67.19     38.43 o 
   1   1  12      286.48      241.68     44.78 o 
   2   1  12      159.29      150.91     60.32 o 
  -6   2  12      159.39       74.66    105.36 o 
  -5   2  12       27.90        5.93     63.88 o 
  -4   2  12      461.77      486.11     55.48 o 
  -3   2  12      238.97      237.22     56.41 o 
  -2   2  12     1071.32     1063.67     49.94 o 
  -1   2  12       16.67        6.19     33.37 o 
   0   2  12       34.70       48.49     52.23 o 
   1   2  12       33.99       38.29     48.30 o 
   2   2  12      596.93      617.12     61.33 o 
  -5   3  12      383.81      381.67     78.07 o 
  -4   3  12      381.84      302.53     96.26 o 
  -3   3  12      214.13      181.01     59.72 o 
  -2   3  12        2.44       11.28     38.94 o 
  -1   3  12      166.61      163.68     37.66 o 
   0   3  12       14.31       37.43     54.61 o 
   1   3  12      126.96      138.06     50.18 o 
   2   3  12        4.06        1.41     27.30 o 
  -5   4  12        9.60        3.88     83.28 o 
  -4   4  12       23.35       17.97     93.81 o 
  -3   4  12      687.22      744.01     46.34 o 
  -2   4  12       16.13       15.70     45.64 o 
  -1   4  12      354.98      318.57     44.85 o 
   0   4  12        5.62       15.80     51.30 o 
   1   4  12       83.93       57.06     43.01 o 
  -5   5  12      296.99      171.77     99.61 o 
  -4   5  12      344.27      332.31     89.73 o 
  -3   5  12        6.31       23.09     62.14 o 
  -2   5  12       76.14       65.77     60.17 o 
  -1   5  12       69.65       61.45     52.75 o 
   0   5  12      546.03      570.28     44.35 o 
   1   5  12       78.30       87.23     46.07 o 
  -4   6  12      121.79      119.87     53.78 o 
  -3   6  12      107.80      119.10     54.85 o 
  -2   6  12      361.09      346.72     50.43 o 
  -1   6  12       20.76       36.41     63.52 o 
   0   6  12       89.45       96.90     45.62 o 
   1   6  12      362.38      338.17     55.91 o 
  -4   7  12      168.69      147.62     68.61 o 
  -3   7  12        0.12       -9.77     84.50 o 
  -2   7  12        1.56       15.93     57.34 o 
  -1   7  12       18.90        6.71     59.16 o 
   0   7  12      242.13      234.91     47.53 o 
  -3   0  13      541.18      456.78    100.65 o 
  -1   0  13        1.37       12.57     77.78 o 
  -3   1  13        1.33       -4.34     39.80 o 
  -2   1  13      216.86      231.37     47.27 o 
  -1   1  13        0.77       -2.72     17.34 o 
  -3   2  13       90.40      130.26     73.06 o 
  -2   2  13       83.68       82.89     65.31 o 
  -1   2  13      232.42      256.17     65.50 o 
  -2   3  13      251.35      271.00     69.61 o 
                                                 
